# Supplementary material for: Genome and secretome analysis of Pochonia chlamydosporia provide new insight into egg-parasitic mechanisms
Source: Sci Rep. 2018 Jan 18;8:1123. doi: 10.1038/s41598-018-19169-5 (PMC5773674; doi:10.1038/s41598-018-19169-5)
Supplement: Supplementary file 2 — Supplementary Tables [file 41598_2018_19169_MOESM2_ESM.xls]

## Sheet: Table List
Table List	Description
Supplementary Table S1	List of Illumina and the Single Molecule Real-Time (SMRT) sequencing data.
Supplementary Table S2	A total of 11 centromere genes were discovered.
Supplementary Table S3	Discovery of telomere sequences at the ends of 10 scaffolds by BLASTN alignments.
Supplementary Table S4	Discovery of (TTAGGG)n repeats at the ends of eight scaffolds by Tandem Repeats Finder (TRF) program.
Supplementary Table S5	Synteny between PC170 and PC123 genome sequences.
Supplementary Table S6	Statistics of repeat sequences in 11 fungal genomes.
Supplementary Table S7	List of 1,750 and 1,530 secreted proteins from PC170 and PC123, respectively.
Supplementary Table S8	KOG annotations of all genes and secreted proteins in eight fungal strains.
Supplementary Table S9	List of 39 fungal strains using in this study.
Supplementary Table S10	List of proteases found in eight fungal strains.
Supplementary Table S11	Information of 27 orthologous groups for GH18 genes in eight fungal strains.
Supplementary Table S12	Reported pathogenic factors in Pochonia chlamydosporia.
Supplementary Table S13	List of 498 genes (including 88 secreted proteins) that were involved in response to nutrient selection pressure by transcriptome analysis.
Supplementary Table S14	Discovery of 32 secreted proteins containing positively selected signals.
Supplementary Table S15	List of 248 pair of duplicated genes, including 71 pairs related to secreted proteins.
Supplementary Table S16	List of 2,786 VFPPC_07807-VFPPC_09315 homologous genes containing O-Glycosyl hydrolase family 30 domains.
Supplementary Table S17	List of 689 VEFFC_02227-VFPPC_01957 homologous genes containing O-Glycosyl hydrolase family 30 domains.
Supplementary Table S18	Display of 13 TE clusters.
Supplementary Table S19	Primer sequences (5'-3') for RT-qPCR analysis.

## Sheet: S1
Supplementary Table S1. List of Illumina and the Single Molecule Real-Time (SMRT) sequencing data. For Illumina sequencing data, three libraries with average insert size of 165 bp, 760 bp, and 4,261 bp were sequenced using HiSeq 2000 technology. For SMRT sequencing dat, two chemistry enzymes of P5-C3 and P4-C2 were used for sequencing; and four SMRT cells data were generated.
	SMRT sequencing data				Hiseq 2000 sequencing data
	P5-C3		P4-C2		Lib165	Lib760	Lib4261
	051614-S1	051614-S2	051614-S1	051614-S2
Reads Number	40090	149999	157526	68995	42331564	47699680	24517892
Bases	105593048	531507060	515211218	296273399	3809840760	4292971200	1201376708
Average Reads Length (bp)	2634	3543	3271	4294	(90,90)	(90,90)	(49,49)
Shortest Reads Length (bp)	50	50	50	50	--	--	--
Longest Reads Length (bp)	26398	32205	33918	30678	--	--	--

## Sheet: S2
Supplementary Table S2. A total of 11 centromere genes were discovered. Reference genes were inferred from the study by Smith et al. (2012).
GeneID	scaffoldID	scaffoldBegin	scaffoldEnd	ReferenceGeneID		PfamAccession	PfamAnnotation
VFPPC_12926	PCv3seq00001	3523408	3524934	CENP-N	FGSG_05172	--	--
VFPPC_12947	PCv3seq00001	3795587	3796032	CENP-X	FGSG_06022	PF09415.5	CENP-S associating Centromere protein X
VFPPC_00987	PCv3seq00001	3847548	3848792	CENP-Q	FGSG_10762	PF13094.1	CENP-Q, a CENPA-CAD centromere complex subunit
VFPPC_15276	PCv3seq00001	3962042	3962445	CENP-W	FGSG_10821	--	--
VFPPC_03506	PCv3seq00002	4783746	4784215	CENP-A	FGSG_02602	--	--
VFPPC_04829	PCv3seq00003	3282670	3283619	CENP-O	FGSG_08806	PF09496.5	Cenp-O kinetochore centromere component
VFPPC_04889	PCv3seq00003	3476875	3478661	CENP-T	FGSG_08859	PF15511.1	Centromere kinetochore component CENP-T
VFPPC_14410	PCv3seq00004	3494574	3498956	--	--	PF10384.4	Centromere protein Scm3
VFPPC_06156	PCv3seq00005	2839307	2842098	--	--	PF06248.8	Centromere/kinetochore Zw10
VFPPC_09138	PCv3seq00006	1396384	1400258	--	--	PF03941.10	Inner centromere protein, ARK binding region
VFPPC_07410	PCv3seq00007	1744373	1748618	CENP-F	FGSG_10111	--	--

## Sheet: S3
Supplementary Table S3. Discovery of telomere sequences at the ends of 10 scaffolds by BLASTN alignments. The Neurospora crassa VR telomere region genomic sequence (NCBI Accession: M37064.1) was inferred in study by Schechtman (1990).
Query_id	Query_length	Query_start	Query_end	Subject_id	Subject_length	Subject_start	Subject_end	Identity	Positive	Gap	Align_length	Score	E_value	Query_annotation	Subject_annotation
M37064.1	3041	2876	2980	PCv3seq00002	6600061	188507	188611	0.98	--	0	105	192	1e-47	gi|168912|gb|M37064.1|NEUTELVRA Neurospora crassa VR telomere region genomic sequence; and unknown gene	6600061 bp
M37064.1	3041	2876	3002	PCv3seq00004	5360579	5360452	5360579	0.99	--	0	128	238	2e-61	gi|168912|gb|M37064.1|NEUTELVRA Neurospora crassa VR telomere region genomic sequence; and unknown gene	5360579 bp
M37064.1	3041	2926	3036	PCv3seq00006	3224313	1594	1482	0.98	--	0.01	113	202	1e-50	gi|168912|gb|M37064.1|NEUTELVRA Neurospora crassa VR telomere region genomic sequence; and unknown gene	3224313 bp
M37064.1	3041	2875	2983	PCv3seq00007	3114031	3113923	3114031	0.98	--	0	109	200	5e-50	gi|168912|gb|M37064.1|NEUTELVRA Neurospora crassa VR telomere region genomic sequence; and unknown gene	3114031 bp
M37064.1	3041	3007	3039	PCv3seq00007	3114031	3028426	3028394	1	--	0	33	65.9	2e-09	gi|168912|gb|M37064.1|NEUTELVRA Neurospora crassa VR telomere region genomic sequence; and unknown gene	3114031 bp
M37064.1	3041	3013	3041	PCv3seq00007	3114031	3028426	3028398	1	--	0	29	58	5e-07	gi|168912|gb|M37064.1|NEUTELVRA Neurospora crassa VR telomere region genomic sequence; and unknown gene	3114031 bp
M37064.1	3041	2881	2971	PCv3seq00010	703855	703765	703855	1	--	0	91	180	5e-44	gi|168912|gb|M37064.1|NEUTELVRA Neurospora crassa VR telomere region genomic sequence; and unknown gene	703855 bp
M37064.1	3041	2953	3041	PCv3seq00010	703855	703765	703853	1	--	0	89	176	7e-43	gi|168912|gb|M37064.1|NEUTELVRA Neurospora crassa VR telomere region genomic sequence; and unknown gene	703855 bp
M37064.1	3041	2877	3024	PCv3seq00011	580226	159	12	0.92	--	0.01	149	192	1e-47	gi|168912|gb|M37064.1|NEUTELVRA Neurospora crassa VR telomere region genomic sequence; and unknown gene	580226 bp
M37064.1	3041	2893	3037	PCv3seq00011	580226	174	28	0.92	--	0.01	147	188	2e-46	gi|168912|gb|M37064.1|NEUTELVRA Neurospora crassa VR telomere region genomic sequence; and unknown gene	580226 bp
M37064.1	3041	2876	2914	PCv3seq00011	580226	4484	4446	1	--	0	39	77.8	5e-13	gi|168912|gb|M37064.1|NEUTELVRA Neurospora crassa VR telomere region genomic sequence; and unknown gene	580226 bp
M37064.1	3041	3009	3041	PCv3seq00011	580226	4483	4451	1	--	0	33	65.9	2e-09	gi|168912|gb|M37064.1|NEUTELVRA Neurospora crassa VR telomere region genomic sequence; and unknown gene	580226 bp
M37064.1	3041	2877	3041	PCv3seq00013	366813	34323	34159	0.98	--	0	165	311	2e-83	gi|168912|gb|M37064.1|NEUTELVRA Neurospora crassa VR telomere region genomic sequence; and unknown gene	366813 bp
M37064.1	3041	2877	3040	PCv3seq00013	366813	34311	34148	0.98	--	0	164	301	2e-80	gi|168912|gb|M37064.1|NEUTELVRA Neurospora crassa VR telomere region genomic sequence; and unknown gene	366813 bp
M37064.1	3041	2880	2924	PCv3seq00013	366813	33921	33965	1	--	0	45	89.7	1e-16	gi|168912|gb|M37064.1|NEUTELVRA Neurospora crassa VR telomere region genomic sequence; and unknown gene	366813 bp
M37064.1	3041	3003	3041	PCv3seq00013	366813	34018	33980	0.94	--	0	39	61.9	3e-08	gi|168912|gb|M37064.1|NEUTELVRA Neurospora crassa VR telomere region genomic sequence; and unknown gene	366813 bp
M37064.1	3041	2877	2966	PCv3seq00014	352858	15369	15280	1	--	0	90	178	2e-43	gi|168912|gb|M37064.1|NEUTELVRA Neurospora crassa VR telomere region genomic sequence; and unknown gene	352858 bp
M37064.1	3041	2952	3041	PCv3seq00014	352858	15372	15283	1	--	0	90	178	2e-43	gi|168912|gb|M37064.1|NEUTELVRA Neurospora crassa VR telomere region genomic sequence; and unknown gene	352858 bp
M37064.1	3041	2877	2996	PCv3seq00017	222766	216698	216817	1	--	0	120	238	2e-61	gi|168912|gb|M37064.1|NEUTELVRA Neurospora crassa VR telomere region genomic sequence; and unknown gene	222766 bp
M37064.1	3041	2893	3041	PCv3seq00017	222766	221462	221312	0.96	--	0.02	152	230	6e-59	gi|168912|gb|M37064.1|NEUTELVRA Neurospora crassa VR telomere region genomic sequence; and unknown gene	222766 bp
M37064.1	3041	2881	2967	PCv3seq00017	222766	221044	221132	0.94	--	0.02	89	121	4e-26	gi|168912|gb|M37064.1|NEUTELVRA Neurospora crassa VR telomere region genomic sequence; and unknown gene	222766 bp
M37064.1	3041	2880	2972	PCv3seq00030	201415	201323	201415	1	--	0	93	184	3e-45	gi|168912|gb|M37064.1|NEUTELVRA Neurospora crassa VR telomere region genomic sequence; and unknown gene	201415 bp
M37064.1	3041	2877	2966	PCv3seq00030	201415	201326	201415	1	--	0	90	178	2e-43	gi|168912|gb|M37064.1|NEUTELVRA Neurospora crassa VR telomere region genomic sequence; and unknown gene	201415 bp

## Sheet: S4
Supplementary Table S4. Discovery of (TTAGGG)n repeats at the ends of eight scaffolds by Tandem Repeats Finder (TRF) program. The parameters for running TRF were "2 7 7 80 10 50 500".
(1) Sequence: PCv3seq00001 8615222 bp
From 8598024 to 8598069 bp:
Tandem repeat pattern: AAGTCAGGAAATTTAGGG
AAGTCAGGAAATTTAGGGAAGTCAGGGAATTTAGGGAAGTTAGGAA
(2) Sequence: PCv3seq00002 6600061 bp
From 188508 to 188611 bp:
Tandem repeat pattern: TTAGGG
TTAGGTTTAGGGTTAGGTTTAGGGTTAGGGTTAGGGTTAGGGTTAGGGTTAGGGTTAGGGTTAGGGTTAGGGTTAGGGTTAGGGTTAGGGTTAGGGTTAGGGTT
(3) Sequence: PCv3seq00004 5360579 bp
From 5360453 to 5360579 bp:
Tandem repeat pattern: TTAGGG
TTAGGGTTAGGGTTAGGGTTAGGGTTAGGGTTAGGGTTAGGGTTAGGGTTAGGGTTAGGGTTAGGGTTAGGGTTAGGGTTAGGGTTAGGGTTTAGGGTTAGGGTTAGGGTTAGGGTTAGGGTTAGGG
(4) Sequence: PCv3seq00007 3114031 bp
From 3113925 to 3114031 bp:
Tandem repeat pattern: TTAGGG
TTAGGCTTAGGCTTAGGGTTAGGGTTAGGGTTAGGGTTAGGGTTAGGGTTAGGGTTAGGGTTAGGGTTAGGGTTAGGGTTAGGGTTAGGGTTAGGGTTAGGGTTAGG
(5) Sequence: PCv3seq00010 703855 bp
From 703765 to 703855 bp:
Tandem repeat pattern: GGTTAG
GGTTAGGGTTAGGGTTAGGGTTAGGGTTAGGGTTAGGGTTAGGGTTAGGGTTAGGGTTAGGGTTAGGGTTAGGGTTAGGGTTAGGGTTAGG
(6) Sequence: PCv3seq00013 366813 bp
From 33921 to 33965 bp:
Tandem repeat pattern: GGGTTA
GGGTTAGGGTTAGGGTTAGGGTTAGGGTTAGGGTTAGGGTTAGGG
(7) Sequence: PCv3seq00017 222766 bp
From 216698 to 216817 bp:
Tandem repeat pattern: TTAGGG
TTAGGGTTAGGGTTAGGGTTAGGGTTAGGGTTAGGGTTAGGGTTAGGGTTAGGGTTAGGGTTAGGGTTAGGGTTAGGGTTAGGGTTAGGGTTAGGGTTAGGGTTAGGGTTAGGGTTAGGG
(8) Sequence: PCv3seq00030 201415 bp
From 201323 to 201415 bp:
Tandem repeat pattern: GGGTTA
GGGTTAGGGTTAGGGTTAGGGTTAGGGTTAGGGTTAGGGTTAGGGTTAGGGTTAGGGTTAGGGTTAGGGTTAGGGTTAGGGTTAGGGTTAGGG

## Sheet: S5
Supplementary Table S5. Synteny between PC170 and PC123 genome sequences. The alignments were generated by BLASTN with E-value cut-off of 1e-5. And the length of alignment (Align_length) was equal to or larger than 500 bp.
Query_id	Query_length	Query_start	Query_end	Subject_id	Subject_length	Subject_start	Subject_end	Identity	Align_length	E_value
scaffold2222	4308	602	1891	PCv3seq00001	8615222	6206	7492	0.9	1290	0
scaffold2222	4308	2200	3312	PCv3seq00001	8615222	7801	8914	0.82	1114	0
scaffold465	3993	415	1177	PCv3seq00001	8615222	94554	95315	0.89	763	0
scaffold465	3993	1362	3154	PCv3seq00001	8615222	95328	97120	0.89	1798	0
scaffold2041	6013	1840	5145	PCv3seq00001	8615222	118817	115511	0.99	3307	0
scaffold1889	3060	1740	2832	PCv3seq00001	8615222	166049	164951	0.93	1099	0
scaffold1889	3060	176	1547	PCv3seq00001	8615222	167617	166245	0.97	1373	0
scaffold2704	25434	22580	25434	PCv3seq00001	8615222	197518	194665	0.96	2858	0
scaffold2704	25434	20546	21294	PCv3seq00001	8615222	199756	199009	0.96	749	0
scaffold2704	25434	15838	20352	PCv3seq00001	8615222	204338	199818	0.96	4521	0
scaffold2704	25434	9790	15805	PCv3seq00001	8615222	210367	204339	0.96	6040	0
scaffold2704	25434	7304	8150	PCv3seq00001	8615222	218693	217848	0.95	847	0
scaffold2704	25434	3096	7229	PCv3seq00001	8615222	222838	218702	0.96	4137	0
scaffold2704	25434	32	2999	PCv3seq00001	8615222	225804	222839	0.96	2968	0
scaffold3141	18091	31	1955	PCv3seq00001	8615222	225797	227713	0.96	1925	0
scaffold3141	18091	1953	2715	PCv3seq00001	8615222	227740	228502	0.97	763	0
scaffold3141	18091	2718	5378	PCv3seq00001	8615222	228528	231185	0.96	2661	0
scaffold3141	18091	5404	6919	PCv3seq00001	8615222	237155	238663	0.95	1517	0
scaffold3141	18091	6981	8577	PCv3seq00001	8615222	238669	240264	0.95	1598	0
scaffold3141	18091	9569	11053	PCv3seq00001	8615222	240262	241743	0.96	1487	0
scaffold3141	18091	11054	18077	PCv3seq00001	8615222	241960	249000	0.97	7057	0
scaffold2457	98974	274	4604	PCv3seq00001	8615222	249206	253537	0.98	4334	0
scaffold2457	98974	4630	5847	PCv3seq00001	8615222	253538	254759	0.97	1222	0
scaffold2457	98974	5846	8707	PCv3seq00001	8615222	254783	257653	0.97	2873	0
scaffold2457	98974	8773	21207	PCv3seq00001	8615222	257665	270087	0.97	12478	0
scaffold2457	98974	21297	23690	PCv3seq00001	8615222	270173	272573	0.97	2403	0
scaffold2457	98974	23715	29310	PCv3seq00001	8615222	272606	278255	0.97	5665	0
scaffold2457	98974	29375	29888	PCv3seq00001	8615222	278321	278841	0.94	527	0
scaffold2457	98974	30057	32497	PCv3seq00001	8615222	278892	281366	0.92	2512	0
scaffold2457	98974	32974	46836	PCv3seq00001	8615222	281678	295531	0.97	13901	0
scaffold2457	98974	46891	47651	PCv3seq00001	8615222	295573	296353	0.93	781	0
scaffold2457	98974	48496	55900	PCv3seq00001	8615222	296393	303772	0.96	7417	0
scaffold2457	98974	55924	57889	PCv3seq00001	8615222	303769	305734	0.97	1967	0
scaffold2457	98974	57935	77253	PCv3seq00001	8615222	305747	325074	0.97	19355	0
scaffold2457	98974	77302	77892	PCv3seq00001	8615222	325088	325680	0.97	593	0
scaffold2457	98974	77987	87858	PCv3seq00001	8615222	325761	335631	0.97	9883	0
scaffold2457	98974	87990	97485	PCv3seq00001	8615222	335632	345140	0.97	9514	0
scaffold2457	98974	97539	98974	PCv3seq00001	8615222	345141	346576	0.99	1436	0
scaffold208	6646	335	1586	PCv3seq00001	8615222	349659	350911	0.97	1253	0
scaffold208	6646	1652	2465	PCv3seq00001	8615222	350944	351751	0.95	816	0
scaffold208	6646	2489	4177	PCv3seq00001	8615222	351800	353488	0.98	1689	0
scaffold208	6646	4202	6290	PCv3seq00001	8615222	353521	355617	0.97	2099	0
scaffold373	225463	220251	223299	PCv3seq00001	8615222	362181	359148	0.94	3058	0
scaffold373	225463	215932	220223	PCv3seq00001	8615222	366453	362182	0.96	4294	0
scaffold373	225463	212228	215894	PCv3seq00001	8615222	370116	366456	0.97	3667	0
scaffold373	225463	209586	211828	PCv3seq00001	8615222	372924	370689	0.95	2245	0
scaffold373	225463	205717	209567	PCv3seq00001	8615222	376815	372966	0.97	3854	0
scaffold373	225463	202884	205552	PCv3seq00001	8615222	379507	376848	0.97	2669	0
scaffold373	225463	199442	202761	PCv3seq00001	8615222	382835	379508	0.98	3328	0
scaffold373	225463	193767	199402	PCv3seq00001	8615222	388468	382836	0.97	5639	0
scaffold373	225463	192167	193610	PCv3seq00001	8615222	389947	388504	0.95	1446	0
scaffold373	225463	186215	192073	PCv3seq00001	8615222	395836	389979	0.97	5859	0
scaffold373	225463	184302	186184	PCv3seq00001	8615222	397751	395869	0.98	1883	0
scaffold373	225463	180878	184309	PCv3seq00001	8615222	403607	400171	0.97	3437	0
scaffold373	225463	178429	180814	PCv3seq00001	8615222	405990	403608	0.98	2386	0
scaffold373	225463	163767	177966	PCv3seq00001	8615222	420586	406382	0.98	14207	0
scaffold373	225463	162771	163697	PCv3seq00001	8615222	421513	420587	0.98	927	0
scaffold373	225463	158089	162690	PCv3seq00001	8615222	426147	421546	0.98	4602	0
scaffold373	225463	150782	157926	PCv3seq00001	8615222	433370	426226	0.98	7145	0
scaffold373	225463	149221	150569	PCv3seq00001	8615222	434782	433434	0.98	1349	0
scaffold373	225463	147207	149177	PCv3seq00001	8615222	436785	434815	0.98	1971	0
scaffold373	225463	145847	147156	PCv3seq00001	8615222	438127	436818	0.97	1310	0
scaffold373	225463	143959	145822	PCv3seq00001	8615222	440039	438176	0.95	1864	0
scaffold373	225463	142327	143811	PCv3seq00001	8615222	441565	440072	0.88	1503	0
scaffold373	225463	141636	142251	PCv3seq00001	8615222	442290	441662	0.83	631	1e-108
scaffold373	225463	138766	141347	PCv3seq00001	8615222	445066	442486	0.98	2582	0
scaffold373	225463	137816	138453	PCv3seq00001	8615222	445988	445351	0.94	638	0
scaffold373	225463	135953	137680	PCv3seq00001	8615222	447716	445989	0.97	1728	0
scaffold373	225463	131692	135275	PCv3seq00001	8615222	451547	447975	0.96	3587	0
scaffold373	225463	129265	131190	PCv3seq00001	8615222	453891	451965	0.97	1927	0
scaffold373	225463	127113	129226	PCv3seq00001	8615222	456036	453922	0.98	2115	0
scaffold373	225463	124487	126686	PCv3seq00001	8615222	458630	456436	0.96	2200	0
scaffold373	225463	122707	124300	PCv3seq00001	8615222	460271	458677	0.97	1595	0
scaffold373	225463	117390	122665	PCv3seq00001	8615222	465581	460304	0.96	5279	0
scaffold373	225463	111346	117338	PCv3seq00001	8615222	471626	465614	0.96	6013	0
scaffold373	225463	108385	111133	PCv3seq00001	8615222	474428	471683	0.97	2749	0
scaffold373	225463	105033	108292	PCv3seq00001	8615222	477712	474453	0.96	3260	0
scaffold373	225463	104068	104941	PCv3seq00001	8615222	478618	477745	0.97	874	0
scaffold373	225463	98185	104002	PCv3seq00001	8615222	484487	478670	0.97	5818	0
scaffold373	225463	90187	97771	PCv3seq00001	8615222	492416	484850	0.97	7585	0
scaffold373	225463	88069	90025	PCv3seq00001	8615222	494482	492526	0.97	1957	0
scaffold373	225463	80345	87712	PCv3seq00001	8615222	502265	494899	0.97	7383	0
scaffold373	225463	78926	80077	PCv3seq00001	8615222	503617	502441	0.96	1177	0
scaffold373	225463	67782	72150	PCv3seq00001	8615222	514766	510411	0.98	4370	0
scaffold373	225463	66489	67708	PCv3seq00001	8615222	515965	514767	0.97	1220	0
scaffold373	225463	64021	66325	PCv3seq00001	8615222	518310	516014	0.98	2305	0
scaffold373	225463	61332	62392	PCv3seq00001	8615222	520899	519836	0.98	1064	0
scaffold373	225463	55281	61089	PCv3seq00001	8615222	526893	521072	0.95	5831	0
scaffold373	225463	42157	54855	PCv3seq00001	8615222	539980	527291	0.95	12762	0
scaffold373	225463	34493	41821	PCv3seq00001	8615222	547765	540439	0.95	7344	0
scaffold373	225463	24165	34428	PCv3seq00001	8615222	558015	547766	0.95	10305	0
scaffold373	225463	23185	24128	PCv3seq00001	8615222	558967	558018	0.94	951	0
scaffold373	225463	16247	23043	PCv3seq00001	8615222	565891	559089	0.95	6805	0
scaffold373	225463	6831	16138	PCv3seq00001	8615222	575298	565972	0.97	9335	0
scaffold373	225463	6225	6834	PCv3seq00001	8615222	576027	575422	0.96	610	0
scaffold373	225463	5312	6177	PCv3seq00001	8615222	576915	576028	0.93	895	0
scaffold373	225463	1344	5076	PCv3seq00001	8615222	583104	579368	0.91	3747	0
scaffold373	225463	336	834	PCv3seq00001	8615222	585366	584866	0.91	501	0
scaffold228	385251	286	6331	PCv3seq00001	8615222	585367	591431	0.95	6077	0
scaffold228	385251	6630	8370	PCv3seq00001	8615222	591765	593506	0.96	1743	0
scaffold228	385251	8547	10240	PCv3seq00001	8615222	593670	595361	0.94	1699	0
scaffold228	385251	10370	18628	PCv3seq00001	8615222	595381	603645	0.95	8295	0
scaffold228	385251	18658	22560	PCv3seq00001	8615222	603678	607573	0.97	3904	0
scaffold228	385251	22599	23965	PCv3seq00001	8615222	607586	608957	0.96	1375	0
scaffold228	385251	23969	30665	PCv3seq00001	8615222	608989	615686	0.96	6724	0
scaffold228	385251	30963	43439	PCv3seq00001	8615222	615968	628465	0.96	12532	0
scaffold228	385251	43494	45006	PCv3seq00001	8615222	628466	629979	0.98	1514	0
scaffold228	385251	45080	49561	PCv3seq00001	8615222	629996	634475	0.97	4509	0
scaffold228	385251	49565	62737	PCv3seq00001	8615222	634508	647702	0.98	13208	0
scaffold228	385251	62781	65928	PCv3seq00001	8615222	647703	650846	0.98	3150	0
scaffold228	385251	65866	69387	PCv3seq00001	8615222	650882	654400	0.98	3522	0
scaffold228	385251	69437	92610	PCv3seq00001	8615222	654410	677606	0.97	23263	0
scaffold228	385251	92657	127639	PCv3seq00001	8615222	677698	712666	0.97	35106	0
scaffold228	385251	127680	129084	PCv3seq00001	8615222	712671	714073	0.95	1415	0
scaffold228	385251	129210	139605	PCv3seq00001	8615222	714186	724585	0.96	10440	0
scaffold228	385251	139664	140621	PCv3seq00001	8615222	724597	725554	0.98	958	0
scaffold228	385251	140658	141382	PCv3seq00001	8615222	725555	726281	0.97	728	0
scaffold228	385251	141414	148658	PCv3seq00001	8615222	726282	733524	0.97	7263	0
scaffold228	385251	149775	163013	PCv3seq00001	8615222	734666	747932	0.97	13286	0
scaffold228	385251	163034	188278	PCv3seq00001	8615222	747929	773170	0.96	25315	0
scaffold228	385251	190003	192140	PCv3seq00001	8615222	779730	781865	0.91	2144	0
scaffold228	385251	192175	193136	PCv3seq00001	8615222	781888	782849	0.96	962	0
scaffold228	385251	193404	195814	PCv3seq00001	8615222	785657	788072	0.96	2418	0
scaffold228	385251	195847	196630	PCv3seq00001	8615222	788113	788904	0.95	793	0
scaffold228	385251	196780	199807	PCv3seq00001	8615222	788940	791969	0.95	3054	0
scaffold228	385251	200094	207309	PCv3seq00001	8615222	791982	799200	0.97	7231	0
scaffold228	385251	207360	210661	PCv3seq00001	8615222	799225	802532	0.97	3316	0
scaffold228	385251	212528	215926	PCv3seq00001	8615222	802536	805942	0.97	3417	0
scaffold228	385251	216075	223375	PCv3seq00001	8615222	805975	813261	0.97	7322	0
scaffold228	385251	223380	223939	PCv3seq00001	8615222	813295	813854	0.94	560	0
scaffold228	385251	224235	229729	PCv3seq00001	8615222	814130	819647	0.97	5521	0
scaffold228	385251	229784	231180	PCv3seq00001	8615222	819682	821077	0.95	1401	0
scaffold228	385251	231346	241366	PCv3seq00001	8615222	821089	831120	0.98	10035	0
scaffold228	385251	241443	247979	PCv3seq00001	8615222	831121	837664	0.95	6561	0
scaffold228	385251	248107	257293	PCv3seq00001	8615222	837774	846951	0.96	9205	0
scaffold228	385251	258009	265422	PCv3seq00001	8615222	847090	854492	0.96	7424	0
scaffold228	385251	265474	268519	PCv3seq00001	8615222	854491	857538	0.95	3054	0
scaffold228	385251	269112	269693	PCv3seq00001	8615222	857985	858565	0.97	582	0
scaffold228	385251	269760	275836	PCv3seq00001	8615222	858633	864729	0.97	6105	0
scaffold228	385251	275914	279868	PCv3seq00001	8615222	864752	868692	0.97	3961	0
scaffold228	385251	280263	298917	PCv3seq00001	8615222	869285	887912	0.97	18693	0
scaffold228	385251	298976	303219	PCv3seq00001	8615222	887915	892165	0.98	4255	0
scaffold228	385251	303266	304689	PCv3seq00001	8615222	892170	893593	0.99	1425	0
scaffold228	385251	304852	308839	PCv3seq00001	8615222	893591	897580	0.98	3998	0
scaffold228	385251	308954	328183	PCv3seq00001	8615222	897581	916833	0.96	19336	0
scaffold228	385251	328235	340723	PCv3seq00001	8615222	916834	929350	0.97	12541	0
scaffold228	385251	341035	362894	PCv3seq00001	8615222	929373	951244	0.97	21918	0
scaffold228	385251	363015	365487	PCv3seq00001	8615222	951253	953727	0.97	2475	0
scaffold228	385251	365906	370090	PCv3seq00001	8615222	954061	958243	0.95	4199	0
scaffold228	385251	370117	378051	PCv3seq00001	8615222	958255	966159	0.97	7941	0
scaffold228	385251	378108	381239	PCv3seq00001	8615222	966210	969330	0.93	3145	0
scaffold228	385251	381475	383902	PCv3seq00001	8615222	969345	971751	0.96	2433	0
scaffold228	385251	384204	385104	PCv3seq00001	8615222	971995	972888	0.94	901	0
scaffold3047	3696	1108	3696	PCv3seq00001	8615222	975590	972999	0.98	2592	0
scaffold3047	3696	28	1033	PCv3seq00001	8615222	976579	975594	0.96	1007	0
scaffold2643	176848	29	12354	PCv3seq00001	8615222	976571	988869	0.97	12348	0
scaffold2643	176848	12741	17291	PCv3seq00001	8615222	989192	993743	0.95	4591	0
scaffold2643	176848	17450	19678	PCv3seq00001	8615222	993775	996004	0.98	2230	0
scaffold2643	176848	20075	23696	PCv3seq00001	8615222	996402	1000019	0.96	3661	0
scaffold2643	176848	23902	27117	PCv3seq00001	8615222	1000087	1003305	0.96	3237	0
scaffold2643	176848	27112	28050	PCv3seq00001	8615222	1003817	1004758	0.89	948	0
scaffold2643	176848	32299	34064	PCv3seq00001	8615222	1026905	1028672	0.96	1785	0
scaffold2643	176848	34216	35981	PCv3seq00001	8615222	1028673	1030423	0.96	1769	0
scaffold2643	176848	36040	40761	PCv3seq00001	8615222	1030430	1035143	0.97	4727	0
scaffold2643	176848	40890	42644	PCv3seq00001	8615222	1035343	1037096	0.98	1755	0
scaffold2643	176848	43277	46417	PCv3seq00001	8615222	1039014	1042153	0.98	3141	0
scaffold2643	176848	46416	53165	PCv3seq00001	8615222	1042194	1048968	0.97	6782	0
scaffold2643	176848	53194	54872	PCv3seq00001	8615222	1048969	1050644	0.96	1679	0
scaffold2643	176848	54994	62635	PCv3seq00001	8615222	1050662	1058297	0.98	7650	0
scaffold2643	176848	62707	66301	PCv3seq00001	8615222	1058313	1061914	0.98	3609	0
scaffold2643	176848	66454	71309	PCv3seq00001	8615222	1061980	1066837	0.98	4864	0
scaffold2643	176848	71454	73985	PCv3seq00001	8615222	1066895	1069423	0.97	2534	0
scaffold2643	176848	74015	85795	PCv3seq00001	8615222	1069424	1081213	0.97	11815	0
scaffold2643	176848	85833	87750	PCv3seq00001	8615222	1081218	1083129	0.98	1918	0
scaffold2643	176848	87732	108051	PCv3seq00001	8615222	1083146	1103489	0.96	20429	0
scaffold2643	176848	108341	114093	PCv3seq00001	8615222	1103879	1109666	0.97	5790	0
scaffold2643	176848	114123	115865	PCv3seq00001	8615222	1109667	1111414	0.97	1756	0
scaffold2643	176848	115987	120899	PCv3seq00001	8615222	1111426	1116351	0.96	4958	0
scaffold2643	176848	120943	126577	PCv3seq00001	8615222	1116358	1121995	0.98	5649	0
scaffold2643	176848	126667	132535	PCv3seq00001	8615222	1122000	1127891	0.97	5903	0
scaffold2643	176848	132581	133666	PCv3seq00001	8615222	1127892	1128977	0.97	1086	0
scaffold2643	176848	133708	144879	PCv3seq00001	8615222	1128982	1140155	0.98	11182	0
scaffold2643	176848	145013	152070	PCv3seq00001	8615222	1140172	1147221	0.97	7076	0
scaffold2643	176848	152070	155475	PCv3seq00001	8615222	1147257	1150621	0.97	3410	0
scaffold2643	176848	155608	161921	PCv3seq00001	8615222	1150622	1156928	0.97	6349	0
scaffold2643	176848	161973	176819	PCv3seq00001	8615222	1156950	1171820	0.97	14912	0
scaffold2742	215054	211188	215029	PCv3seq00001	8615222	1175652	1171812	0.98	3842	0
scaffold2742	215054	191611	211119	PCv3seq00001	8615222	1195093	1175653	0.97	19522	0
scaffold2742	215054	189464	191587	PCv3seq00001	8615222	1197190	1195092	0.95	2125	0
scaffold2742	215054	181060	189276	PCv3seq00001	8615222	1205421	1197195	0.97	8243	0
scaffold2742	215054	175621	181023	PCv3seq00001	8615222	1210824	1205422	0.96	5435	0
scaffold2742	215054	171874	175481	PCv3seq00001	8615222	1214464	1210857	0.97	3610	0
scaffold2742	215054	164331	171642	PCv3seq00001	8615222	1222033	1214709	0.97	7334	0
scaffold2742	215054	161845	164052	PCv3seq00001	8615222	1224239	1222034	0.96	2215	0
scaffold2742	215054	157858	161800	PCv3seq00001	8615222	1228189	1224242	0.96	3950	0
scaffold2742	215054	146607	157787	PCv3seq00001	8615222	1239497	1228284	0.98	11223	0
scaffold2742	215054	144377	146312	PCv3seq00001	8615222	1241493	1239565	0.97	1938	0
scaffold2742	215054	137084	144304	PCv3seq00001	8615222	1248749	1241508	0.97	7262	0
scaffold2742	215054	130221	137062	PCv3seq00001	8615222	1255584	1248748	0.97	6849	0
scaffold2742	215054	123970	130124	PCv3seq00001	8615222	1261831	1255679	0.96	6182	0
scaffold2742	215054	122124	123797	PCv3seq00001	8615222	1263553	1261881	0.98	1678	0
scaffold2742	215054	121281	122069	PCv3seq00001	8615222	1264379	1263589	0.97	791	0
scaffold2742	215054	120571	121231	PCv3seq00001	8615222	1265049	1264396	0.96	661	0
scaffold2742	215054	116770	120531	PCv3seq00001	8615222	1268812	1265050	0.99	3763	0
scaffold2742	215054	110571	116626	PCv3seq00001	8615222	1274911	1268845	0.97	6085	0
scaffold2742	215054	100861	110506	PCv3seq00001	8615222	1284535	1274919	0.96	9674	0
scaffold2742	215054	82654	100836	PCv3seq00001	8615222	1302735	1284559	0.97	18211	0
scaffold2742	215054	81992	82607	PCv3seq00001	8615222	1303361	1302744	0.97	619	0
scaffold2742	215054	73099	81229	PCv3seq00001	8615222	1312240	1304096	0.94	8169	0
scaffold2742	215054	72085	73107	PCv3seq00001	8615222	1313288	1312267	0.97	1026	0
scaffold2742	215054	61138	71868	PCv3seq00001	8615222	1324027	1313289	0.96	10778	0
scaffold2742	215054	57311	61158	PCv3seq00001	8615222	1327885	1324031	0.95	3880	0
scaffold2742	215054	50928	57314	PCv3seq00001	8615222	1334352	1327916	0.94	6463	0
scaffold2742	215054	39282	50886	PCv3seq00001	8615222	1345963	1334376	0.97	11632	0
scaffold2742	215054	28563	36954	PCv3seq00001	8615222	1356496	1348078	0.96	8432	0
scaffold2742	215054	22893	28562	PCv3seq00001	8615222	1362220	1356552	0.97	5676	0
scaffold2742	215054	14300	22890	PCv3seq00001	8615222	1370837	1362246	0.98	8596	0
scaffold2742	215054	7437	14263	PCv3seq00001	8615222	1377675	1370838	0.95	6882	0
scaffold2742	215054	5836	7398	PCv3seq00001	8615222	1379257	1377692	0.96	1573	0
scaffold2742	215054	3280	5827	PCv3seq00001	8615222	1381845	1379292	0.95	2573	0
scaffold2742	215054	27	3278	PCv3seq00001	8615222	1385178	1381873	0.95	3326	0
scaffold2168	136505	128265	136480	PCv3seq00001	8615222	1393394	1385174	0.98	8230	0
scaffold2168	136505	116742	128022	PCv3seq00001	8615222	1404684	1393406	0.98	11292	0
scaffold2168	136505	101026	116653	PCv3seq00001	8615222	1420288	1404685	0.97	15655	0
scaffold2168	136505	100169	100993	PCv3seq00001	8615222	1421119	1420295	0.96	836	0
scaffold2168	136505	99570	100128	PCv3seq00001	8615222	1421703	1421152	0.97	559	0
scaffold2168	136505	95147	99496	PCv3seq00001	8615222	1426084	1421737	0.96	4396	0
scaffold2168	136505	90636	95154	PCv3seq00001	8615222	1433318	1428803	0.98	4520	0
scaffold2168	136505	84042	90608	PCv3seq00001	8615222	1439911	1433319	0.97	6597	0
scaffold2168	136505	83047	83996	PCv3seq00001	8615222	1440858	1439916	0.97	950	0
scaffold2168	136505	81133	83018	PCv3seq00001	8615222	1442755	1440863	0.95	1894	0
scaffold2168	136505	79841	81046	PCv3seq00001	8615222	1443985	1442803	0.94	1210	0
scaffold2168	136505	77073	79799	PCv3seq00001	8615222	1446778	1444049	0.97	2730	0
scaffold2168	136505	68956	77030	PCv3seq00001	8615222	1454851	1446781	0.98	8090	0
scaffold2168	136505	62453	68748	PCv3seq00001	8615222	1461303	1455011	0.98	6303	0
scaffold2168	136505	61308	62407	PCv3seq00001	8615222	1462411	1461308	0.98	1105	0
scaffold2168	136505	56067	61276	PCv3seq00001	8615222	1467626	1462416	0.98	5220	0
scaffold2168	136505	49165	55956	PCv3seq00001	8615222	1474568	1467772	0.97	6803	0
scaffold2168	136505	48261	48965	PCv3seq00001	8615222	1475336	1474615	0.95	722	0
scaffold2168	136505	43166	48194	PCv3seq00001	8615222	1480389	1475343	0.97	5049	0
scaffold2168	136505	41838	43099	PCv3seq00001	8615222	1481667	1480432	0.89	1265	0
scaffold2168	136505	29026	41787	PCv3seq00001	8615222	1494386	1481668	0.96	12783	0
scaffold2168	136505	25140	28998	PCv3seq00001	8615222	1498257	1494387	0.96	3883	0
scaffold2168	136505	14210	25038	PCv3seq00001	8615222	1509110	1498279	0.98	10834	0
scaffold2168	136505	12700	13552	PCv3seq00001	8615222	1510448	1509611	0.94	853	0
scaffold2168	136505	6285	12614	PCv3seq00001	8615222	1516813	1510481	0.98	6342	0
scaffold2168	136505	537	4289	PCv3seq00001	8615222	1522047	1518273	0.97	3783	0
scaffold2736	89731	1	1898	PCv3seq00001	8615222	1522514	1524414	0.97	1902	0
scaffold2736	89731	2186	4553	PCv3seq00001	8615222	1524448	1526828	0.95	2383	0
scaffold2736	89731	7922	8436	PCv3seq00001	8615222	1527253	1527777	0.95	526	0
scaffold2736	89731	8513	13868	PCv3seq00001	8615222	1527817	1533192	0.95	5421	0
scaffold2736	89731	13920	21301	PCv3seq00001	8615222	1533225	1540609	0.96	7406	0
scaffold2736	89731	21335	22161	PCv3seq00001	8615222	1540635	1541462	0.93	839	0
scaffold2736	89731	22205	26628	PCv3seq00001	8615222	1541479	1545916	0.97	4448	0
scaffold2736	89731	26808	30019	PCv3seq00001	8615222	1545955	1549177	0.97	3223	0
scaffold2736	89731	30217	40679	PCv3seq00001	8615222	1549178	1559652	0.96	10534	0
scaffold2736	89731	40707	41254	PCv3seq00001	8615222	1559655	1560205	0.95	556	0
scaffold2736	89731	41649	42379	PCv3seq00001	8615222	1560404	1561140	0.92	740	0
scaffold2736	89731	42566	44065	PCv3seq00001	8615222	1561231	1562716	0.95	1501	0
scaffold2736	89731	44120	45119	PCv3seq00001	8615222	1562734	1563733	0.98	1001	0
scaffold2736	89731	45164	51273	PCv3seq00001	8615222	1563734	1569842	0.97	6126	0
scaffold2736	89731	51334	52270	PCv3seq00001	8615222	1569789	1570728	0.93	946	0
scaffold2736	89731	52347	73715	PCv3seq00001	8615222	1570735	1592086	0.97	21410	0
scaffold2736	89731	73778	75760	PCv3seq00001	8615222	1592087	1594058	0.96	1993	0
scaffold2736	89731	75791	85616	PCv3seq00001	8615222	1594059	1603859	0.98	9837	0
scaffold2736	89731	85648	89709	PCv3seq00001	8615222	1603860	1607926	0.98	4069	0
scaffold2283	133443	693	4517	PCv3seq00001	8615222	1617515	1621332	0.97	3829	0
scaffold2283	133443	4623	11464	PCv3seq00001	8615222	1621356	1628188	0.98	6843	0
scaffold2283	133443	11496	12523	PCv3seq00001	8615222	1628183	1629229	0.96	1047	0
scaffold2283	133443	12561	19081	PCv3seq00001	8615222	1629230	1635803	0.97	6576	0
scaffold2283	133443	19189	24464	PCv3seq00001	8615222	1635804	1641046	0.97	5276	0
scaffold2283	133443	24489	32009	PCv3seq00001	8615222	1641047	1648567	0.98	7523	0
scaffold2283	133443	32041	52062	PCv3seq00001	8615222	1648568	1668575	0.98	20047	0
scaffold2283	133443	52102	65283	PCv3seq00001	8615222	1668576	1681748	0.97	13218	0
scaffold2283	133443	65323	75674	PCv3seq00001	8615222	1681781	1692123	0.97	10368	0
scaffold2283	133443	75861	89205	PCv3seq00001	8615222	1692131	1705490	0.98	13375	0
scaffold2283	133443	89306	92996	PCv3seq00001	8615222	1705491	1709166	0.97	3692	0
scaffold2283	133443	93032	108299	PCv3seq00001	8615222	1709178	1724467	0.96	15348	0
scaffold2283	133443	108301	111404	PCv3seq00001	8615222	1724500	1727606	0.98	3114	0
scaffold2283	133443	111455	115137	PCv3seq00001	8615222	1727615	1731313	0.98	3699	0
scaffold2283	133443	115846	122496	PCv3seq00001	8615222	1731803	1738448	0.97	6663	0
scaffold2283	133443	122627	123325	PCv3seq00001	8615222	1738461	1739163	0.95	704	0
scaffold2283	133443	123355	125120	PCv3seq00001	8615222	1739164	1740929	0.98	1766	0
scaffold2283	133443	125291	132496	PCv3seq00001	8615222	1740930	1748114	0.98	7207	0
scaffold2283	133443	132496	133443	PCv3seq00001	8615222	1748169	1749115	0.97	950	0
scaffold1848	67617	1	2350	PCv3seq00001	8615222	1749112	1751461	0.98	2350	0
scaffold1848	67617	2384	13214	PCv3seq00001	8615222	1751462	1762311	0.98	10851	0
scaffold1848	67617	13241	30074	PCv3seq00001	8615222	1762305	1779183	0.96	16922	0
scaffold1848	67617	30164	43276	PCv3seq00001	8615222	1779284	1792392	0.97	13126	0
scaffold1848	67617	43546	52446	PCv3seq00001	8615222	1792662	1801535	0.96	8934	0
scaffold1848	67617	52627	66069	PCv3seq00001	8615222	1801564	1815012	0.97	13466	0
scaffold1848	67617	66508	67018	PCv3seq00001	8615222	1815395	1815904	0.96	512	0
scaffold161	482918	776	3889	PCv3seq00001	8615222	1821686	1824770	0.96	3118	0
scaffold161	482918	3963	24417	PCv3seq00001	8615222	1824786	1845206	0.98	20464	0
scaffold161	482918	24711	26225	PCv3seq00001	8615222	1845218	1846733	0.95	1517	0
scaffold161	482918	26309	27848	PCv3seq00001	8615222	1846828	1848380	0.96	1554	0
scaffold161	482918	27841	34613	PCv3seq00001	8615222	1848414	1855196	0.97	6788	0
scaffold161	482918	34776	53873	PCv3seq00001	8615222	1855191	1874253	0.98	19117	0
scaffold161	482918	53987	56789	PCv3seq00001	8615222	1874286	1877088	0.97	2804	0
scaffold161	482918	57013	58458	PCv3seq00001	8615222	1877116	1878577	0.95	1475	0
scaffold161	482918	58776	63622	PCv3seq00001	8615222	1878840	1883713	0.97	4885	0
scaffold161	482918	63665	65252	PCv3seq00001	8615222	1883718	1885301	0.97	1590	0
scaffold161	482918	65280	77205	PCv3seq00001	8615222	1885302	1897225	0.98	11928	0
scaffold161	482918	77421	79266	PCv3seq00001	8615222	1897242	1899087	0.97	1849	0
scaffold161	482918	80481	81681	PCv3seq00001	8615222	1900911	1902111	0.96	1209	0
scaffold161	482918	81691	82316	PCv3seq00001	8615222	1906213	1906838	0.98	626	0
scaffold161	482918	82345	82845	PCv3seq00001	8615222	1906845	1907345	0.99	501	0
scaffold161	482918	82883	93575	PCv3seq00001	8615222	1907366	1918103	0.97	10757	0
scaffold161	482918	93765	117637	PCv3seq00001	8615222	1918134	1942007	0.98	23929	0
scaffold161	482918	117841	130772	PCv3seq00001	8615222	1942008	1954955	0.98	12954	0
scaffold161	482918	130864	134860	PCv3seq00001	8615222	1954967	1958979	0.98	4021	0
scaffold161	482918	134947	142201	PCv3seq00001	8615222	1958990	1966237	0.97	7261	0
scaffold161	482918	142303	149039	PCv3seq00001	8615222	1966261	1973005	0.96	6764	0
scaffold161	482918	149055	152449	PCv3seq00001	8615222	1973038	1976436	0.98	3405	0
scaffold161	482918	152476	156997	PCv3seq00001	8615222	1976432	1980955	0.99	4524	0
scaffold161	482918	157090	168073	PCv3seq00001	8615222	1981005	1991985	0.98	10988	0
scaffold161	482918	168106	171120	PCv3seq00001	8615222	1991987	1995001	0.99	3015	0
scaffold161	482918	171189	176300	PCv3seq00001	8615222	1995004	2000094	0.97	5114	0
scaffold161	482918	176348	184736	PCv3seq00001	8615222	2000097	2008467	0.97	8404	0
scaffold161	482918	185110	186073	PCv3seq00001	8615222	2008719	2009693	0.94	975	0
scaffold161	482918	186173	189113	PCv3seq00001	8615222	2009694	2012637	0.98	2945	0
scaffold161	482918	189300	205605	PCv3seq00001	8615222	2012787	2029130	0.97	16377	0
scaffold161	482918	205647	211640	PCv3seq00001	8615222	2029133	2035151	0.96	6036	0
scaffold161	482918	211709	220308	PCv3seq00001	8615222	2035213	2043785	0.98	8603	0
scaffold161	482918	220672	224545	PCv3seq00001	8615222	2044054	2047918	0.97	3883	0
scaffold161	482918	224612	225121	PCv3seq00001	8615222	2047920	2048428	0.97	510	0
scaffold161	482918	225225	229439	PCv3seq00001	8615222	2048431	2052654	0.97	4230	0
scaffold161	482918	229515	276690	PCv3seq00001	8615222	2052666	2099906	0.97	47330	0
scaffold161	482918	276670	281695	PCv3seq00001	8615222	2099913	2104936	0.96	5027	0
scaffold161	482918	281787	283216	PCv3seq00001	8615222	2104937	2106372	0.95	1437	0
scaffold161	482918	283218	289178	PCv3seq00001	8615222	2106903	2112864	0.99	5962	0
scaffold161	482918	289173	291152	PCv3seq00001	8615222	2112969	2114937	0.96	1991	0
scaffold161	482918	291271	293123	PCv3seq00001	8615222	2114938	2116788	0.98	1854	0
scaffold161	482918	293333	304159	PCv3seq00001	8615222	2116821	2127675	0.98	10873	0
scaffold161	482918	304217	304871	PCv3seq00001	8615222	2127763	2128417	0.98	655	0
scaffold161	482918	304954	307324	PCv3seq00001	8615222	2128426	2130794	0.98	2371	0
scaffold161	482918	307372	311128	PCv3seq00001	8615222	2130827	2134570	0.97	3773	0
scaffold161	482918	311182	312479	PCv3seq00001	8615222	2134599	2135884	0.97	1298	0
scaffold161	482918	312673	320877	PCv3seq00001	8615222	2135885	2144095	0.97	8234	0
scaffold161	482918	320980	326000	PCv3seq00001	8615222	2144194	2149239	0.96	5049	0
scaffold161	482918	326133	351852	PCv3seq00001	8615222	2149272	2175009	0.97	25803	0
scaffold161	482918	351967	380419	PCv3seq00001	8615222	2175031	2203412	0.96	28485	0
scaffold161	482918	380488	400119	PCv3seq00001	8615222	2203425	2223060	0.97	19682	0
scaffold161	482918	400301	408943	PCv3seq00001	8615222	2223089	2231781	0.97	8699	0
scaffold161	482918	408974	409757	PCv3seq00001	8615222	2231782	2232565	0.97	784	0
scaffold161	482918	409789	416777	PCv3seq00001	8615222	2232566	2239551	0.96	7006	0
scaffold161	482918	416844	418321	PCv3seq00001	8615222	2239567	2241048	0.98	1482	0
scaffold161	482918	418388	432222	PCv3seq00001	8615222	2241106	2254961	0.98	13870	0
scaffold161	482918	432307	438515	PCv3seq00001	8615222	2254976	2261163	0.97	6217	0
scaffold161	482918	438568	451778	PCv3seq00001	8615222	2261164	2274383	0.98	13233	0
scaffold161	482918	451955	455072	PCv3seq00001	8615222	2274384	2277483	0.96	3126	0
scaffold161	482918	455130	456376	PCv3seq00001	8615222	2277515	2278770	0.97	1258	0
scaffold161	482918	456402	466282	PCv3seq00001	8615222	2278773	2288670	0.97	9906	0
scaffold161	482918	466643	472182	PCv3seq00001	8615222	2288706	2294273	0.97	5576	0
scaffold161	482918	472565	476248	PCv3seq00001	8615222	2294604	2298309	0.97	3706	0
scaffold161	482918	476416	482910	PCv3seq00001	8615222	2298308	2304780	0.96	6513	0
scaffold3075	126338	24	10310	PCv3seq00001	8615222	2304813	2315088	0.96	10309	0
scaffold3075	126338	10479	19613	PCv3seq00001	8615222	2315107	2324246	0.95	9155	0
scaffold3075	126338	20058	27884	PCv3seq00001	8615222	2324249	2332060	0.97	7839	0
scaffold3075	126338	27946	48357	PCv3seq00001	8615222	2332076	2352506	0.96	20512	0
scaffold3075	126338	48331	50923	PCv3seq00001	8615222	2352522	2355092	0.96	2596	0
scaffold3075	126338	50979	53388	PCv3seq00001	8615222	2355096	2357519	0.97	2434	0
scaffold3075	126338	53454	60861	PCv3seq00001	8615222	2357520	2364929	0.98	7424	0
scaffold3075	126338	60954	63242	PCv3seq00001	8615222	2364930	2367222	0.96	2306	0
scaffold3075	126338	63811	74189	PCv3seq00001	8615222	2367228	2377596	0.97	10406	0
scaffold3075	126338	74180	77508	PCv3seq00001	8615222	2377617	2380965	0.96	3364	0
scaffold3075	126338	77506	99660	PCv3seq00001	8615222	2381092	2403259	0.97	22197	0
scaffold3075	126338	99812	101256	PCv3seq00001	8615222	2403292	2404736	0.96	1445	0
scaffold3075	126338	101261	108291	PCv3seq00001	8615222	2404780	2411798	0.97	7031	0
scaffold3075	126338	108350	116612	PCv3seq00001	8615222	2411810	2420080	0.98	8272	0
scaffold3075	126338	116648	118560	PCv3seq00001	8615222	2420081	2422037	0.93	1959	0
scaffold3075	126338	118615	120332	PCv3seq00001	8615222	2422052	2423768	0.97	1718	0
scaffold3075	126338	120412	121832	PCv3seq00001	8615222	2423802	2425222	0.97	1421	0
scaffold3075	126338	121905	123922	PCv3seq00001	8615222	2425255	2427284	0.98	2031	0
scaffold3075	126338	124044	124698	PCv3seq00001	8615222	2427316	2427968	0.96	656	0
scaffold3075	126338	124699	126338	PCv3seq00001	8615222	2427992	2429632	0.96	1648	0
scaffold2912	137475	1	1785	PCv3seq00001	8615222	2429627	2431369	0.93	1799	0
scaffold2912	137475	2071	2966	PCv3seq00001	8615222	2431381	2432275	0.96	896	0
scaffold2912	137475	2971	16033	PCv3seq00001	8615222	2432321	2445382	0.96	13111	0
scaffold2912	137475	16108	20758	PCv3seq00001	8615222	2445414	2450059	0.96	4677	0
scaffold2912	137475	20811	24189	PCv3seq00001	8615222	2450065	2453422	0.97	3383	0
scaffold2912	137475	24198	29545	PCv3seq00001	8615222	2453458	2458795	0.98	5354	0
scaffold2912	137475	29583	30177	PCv3seq00001	8615222	2458810	2459404	0.97	595	0
scaffold2912	137475	30713	40846	PCv3seq00001	8615222	2459886	2470014	0.97	10159	0
scaffold2912	137475	40936	48142	PCv3seq00001	8615222	2470020	2477267	0.96	7270	0
scaffold2912	137475	48141	55556	PCv3seq00001	8615222	2477302	2484733	0.97	7461	0
scaffold2912	137475	55548	58920	PCv3seq00001	8615222	2484822	2488211	0.95	3407	0
scaffold2912	137475	58928	66843	PCv3seq00001	8615222	2488246	2496170	0.97	7946	0
scaffold2912	137475	66897	72083	PCv3seq00001	8615222	2496224	2501400	0.98	5191	0
scaffold2912	137475	72386	73482	PCv3seq00001	8615222	2501439	2502544	0.96	1113	0
scaffold2912	137475	73510	80264	PCv3seq00001	8615222	2502577	2509382	0.95	6850	0
scaffold2912	137475	80438	89751	PCv3seq00001	8615222	2509383	2518674	0.96	9359	0
scaffold2912	137475	89797	97419	PCv3seq00001	8615222	2518686	2526305	0.98	7626	0
scaffold2912	137475	97463	98654	PCv3seq00001	8615222	2526339	2527530	0.99	1192	0
scaffold2912	137475	98748	106176	PCv3seq00001	8615222	2527563	2534958	0.98	7431	0
scaffold2912	137475	106201	108432	PCv3seq00001	8615222	2534949	2537186	0.96	2256	0
scaffold2912	137475	108417	124066	PCv3seq00001	8615222	2537203	2552875	0.97	15723	0
scaffold2912	137475	124157	127178	PCv3seq00001	8615222	2552906	2555927	0.97	3028	0
scaffold2912	137475	127228	137447	PCv3seq00001	8615222	2555967	2566216	0.97	10281	0
scaffold16	225275	31	11504	PCv3seq00001	8615222	2566222	2577704	0.96	11512	0
scaffold16	225275	11641	17178	PCv3seq00001	8615222	2577705	2583236	0.97	5542	0
scaffold16	225275	17173	18480	PCv3seq00001	8615222	2583408	2584718	0.97	1314	0
scaffold16	225275	18504	25881	PCv3seq00001	8615222	2584716	2592109	0.98	7397	0
scaffold16	225275	25929	28526	PCv3seq00001	8615222	2592113	2594709	0.98	2598	0
scaffold16	225275	28692	36182	PCv3seq00001	8615222	2594710	2602190	0.96	7507	0
scaffold16	225275	36381	39020	PCv3seq00001	8615222	2602191	2604831	0.97	2641	0
scaffold16	225275	38991	41299	PCv3seq00001	8615222	2604832	2607152	0.97	2321	0
scaffold16	225275	41347	48197	PCv3seq00001	8615222	2607175	2614020	0.97	6861	0
scaffold16	225275	48258	50668	PCv3seq00001	8615222	2614089	2616498	0.99	2411	0
scaffold16	225275	50707	52134	PCv3seq00001	8615222	2616499	2617926	0.99	1428	0
scaffold16	225275	52182	55011	PCv3seq00001	8615222	2617937	2620761	0.98	2834	0
scaffold16	225275	55011	62606	PCv3seq00001	8615222	2620784	2628376	0.98	7599	0
scaffold16	225275	63044	80376	PCv3seq00001	8615222	2628377	2645739	0.97	17404	0
scaffold16	225275	80430	86585	PCv3seq00001	8615222	2645751	2651928	0.96	6184	0
scaffold16	225275	86698	90496	PCv3seq00001	8615222	2651929	2655734	0.96	3810	0
scaffold16	225275	91043	97871	PCv3seq00001	8615222	2655730	2662555	0.97	6835	0
scaffold16	225275	97941	113485	PCv3seq00001	8615222	2662556	2678104	0.98	15568	0
scaffold16	225275	113536	114930	PCv3seq00001	8615222	2678118	2679514	0.99	1397	0
scaffold16	225275	114976	118452	PCv3seq00001	8615222	2679514	2683002	0.98	3489	0
scaffold16	225275	118586	127313	PCv3seq00001	8615222	2683003	2691720	0.97	8737	0
scaffold16	225275	127454	131144	PCv3seq00001	8615222	2691721	2695404	0.97	3697	0
scaffold16	225275	131142	153935	PCv3seq00001	8615222	2695442	2718233	0.98	22817	0
scaffold16	225275	153924	162500	PCv3seq00001	8615222	2718252	2726839	0.97	8596	0
scaffold16	225275	162667	175777	PCv3seq00001	8615222	2726941	2740085	0.97	13164	0
scaffold16	225275	175860	178119	PCv3seq00001	8615222	2740086	2742345	0.98	2261	0
scaffold16	225275	178166	185019	PCv3seq00001	8615222	2742346	2749191	0.98	6858	0
scaffold16	225275	185101	189095	PCv3seq00001	8615222	2749233	2753217	0.98	3996	0
scaffold16	225275	189160	221377	PCv3seq00001	8615222	2753233	2785410	0.98	32256	0
scaffold16	225275	221431	223189	PCv3seq00001	8615222	2785411	2787159	0.97	1759	0
scaffold16	225275	223460	225271	PCv3seq00001	8615222	2787189	2789001	0.98	1813	0
scaffold333	212780	209460	212762	PCv3seq00001	8615222	2792318	2789012	0.98	3311	0
scaffold333	212780	201682	209250	PCv3seq00001	8615222	2799918	2792320	0.97	7609	0
scaffold333	212780	198496	201652	PCv3seq00001	8615222	2803095	2799950	0.98	3157	0
scaffold333	212780	195148	198449	PCv3seq00001	8615222	2806417	2803114	0.99	3305	0
scaffold333	212780	192650	195084	PCv3seq00001	8615222	2808863	2806424	0.98	2441	0
scaffold333	212780	189670	192513	PCv3seq00001	8615222	2811748	2808896	0.98	2857	0
scaffold333	212780	169888	189673	PCv3seq00001	8615222	2831645	2811834	0.97	19874	0
scaffold333	212780	166213	169838	PCv3seq00001	8615222	2835307	2831667	0.96	3642	0
scaffold333	212780	162045	166230	PCv3seq00001	8615222	2839523	2835314	0.95	4236	0
scaffold333	212780	158358	161548	PCv3seq00001	8615222	2843191	2839990	0.97	3204	0
scaffold333	212780	142847	158300	PCv3seq00001	8615222	2858653	2843201	0.97	15490	0
scaffold333	212780	129112	142803	PCv3seq00001	8615222	2872354	2858654	0.97	13730	0
scaffold333	212780	124917	129039	PCv3seq00001	8615222	2876485	2872376	0.98	4124	0
scaffold333	212780	120303	124861	PCv3seq00001	8615222	2881048	2876492	0.97	4571	0
scaffold333	212780	118086	120302	PCv3seq00001	8615222	2883291	2881075	0.98	2221	0
scaffold333	212780	116274	118039	PCv3seq00001	8615222	2885072	2883292	0.96	1781	0
scaffold333	212780	110083	116233	PCv3seq00001	8615222	2891224	2885075	0.98	6159	0
scaffold333	212780	106637	110051	PCv3seq00001	8615222	2894609	2891227	0.97	3424	0
scaffold333	212780	100981	106597	PCv3seq00001	8615222	2900250	2894630	0.96	5628	0
scaffold333	212780	87203	100788	PCv3seq00001	8615222	2913916	2900323	0.97	13627	0
scaffold333	212780	82130	86945	PCv3seq00001	8615222	2918756	2913946	0.96	4825	0
scaffold333	212780	80171	81968	PCv3seq00001	8615222	2920722	2918930	0.95	1799	0
scaffold333	212780	73718	80001	PCv3seq00001	8615222	2927014	2920727	0.95	6294	0
scaffold333	212780	69805	73612	PCv3seq00001	8615222	2930839	2927041	0.95	3809	0
scaffold333	212780	66388	69762	PCv3seq00001	8615222	2934199	2930840	0.95	3376	0
scaffold333	212780	63571	66342	PCv3seq00001	8615222	2936999	2934232	0.95	2776	0
scaffold333	212780	52187	60916	PCv3seq00001	8615222	2948379	2939639	0.97	8743	0
scaffold333	212780	50084	52136	PCv3seq00001	8615222	2950420	2948380	0.96	2061	0
scaffold333	212780	47187	49997	PCv3seq00001	8615222	2953230	2950426	0.97	2811	0
scaffold333	212780	41917	47134	PCv3seq00001	8615222	2958461	2953243	0.96	5221	0
scaffold333	212780	40224	40760	PCv3seq00001	8615222	2960295	2959773	0.9	537	0
scaffold333	212780	3885	40060	PCv3seq00001	8615222	2996646	2960360	0.97	36335	0
scaffold333	212780	2688	3843	PCv3seq00001	8615222	2997819	2996670	0.95	1156	0
scaffold333	212780	1557	2661	PCv3seq00001	8615222	2998929	2997822	0.97	1108	0
scaffold2906	365053	363553	365026	PCv3seq00001	8615222	3000397	2998924	0.97	1475	0
scaffold2906	365053	356286	362993	PCv3seq00001	8615222	3007684	3000987	0.96	6734	0
scaffold2906	365053	349417	356256	PCv3seq00001	8615222	3014545	3007679	0.97	6890	0
scaffold2906	365053	340676	349247	PCv3seq00001	8615222	3023147	3014559	0.96	8592	0
scaffold2906	365053	318902	340360	PCv3seq00001	8615222	3044732	3023230	0.98	21512	0
scaffold2906	365053	314279	318377	PCv3seq00001	8615222	3049281	3045208	0.97	4101	0
scaffold2906	365053	308606	314134	PCv3seq00001	8615222	3054838	3049314	0.97	5531	0
scaffold2906	365053	303040	308542	PCv3seq00001	8615222	3060370	3054861	0.97	5529	0
scaffold2906	365053	300360	302888	PCv3seq00001	8615222	3062941	3060440	0.95	2542	0
scaffold2906	365053	299107	300247	PCv3seq00001	8615222	3064101	3062958	0.97	1147	0
scaffold2906	365053	290938	299022	PCv3seq00001	8615222	3072339	3064238	0.97	8128	0
scaffold2906	365053	289720	290902	PCv3seq00001	8615222	3073527	3072345	0.96	1184	0
scaffold2906	365053	287494	289661	PCv3seq00001	8615222	3075758	3073573	0.97	2186	0
scaffold2906	365053	285078	287269	PCv3seq00001	8615222	3077962	3075779	0.98	2195	0
scaffold2906	365053	274575	284938	PCv3seq00001	8615222	3088355	3077968	0.98	10390	0
scaffold2906	365053	249992	274601	PCv3seq00001	8615222	3113016	3088355	0.96	24700	0
scaffold2906	365053	247988	250012	PCv3seq00001	8615222	3115056	3113022	0.97	2037	0
scaffold2906	365053	245683	247927	PCv3seq00001	8615222	3117302	3115057	0.98	2257	0
scaffold2906	365053	236396	245547	PCv3seq00001	8615222	3126498	3117336	0.96	9214	0
scaffold2906	365053	234613	236345	PCv3seq00001	8615222	3128227	3126507	0.97	1734	0
scaffold2906	365053	232386	234615	PCv3seq00001	8615222	3130571	3128348	0.98	2230	0
scaffold2906	365053	227385	232363	PCv3seq00001	8615222	3135557	3130565	0.98	4997	0
scaffold2906	365053	223626	227340	PCv3seq00001	8615222	3139289	3135568	0.97	3741	0
scaffold2906	365053	216450	223580	PCv3seq00001	8615222	3146430	3139311	0.97	7144	0
scaffold2906	365053	208359	216321	PCv3seq00001	8615222	3154434	3146455	0.97	7985	0
scaffold2906	365053	204180	208339	PCv3seq00001	8615222	3158608	3154480	0.93	4193	0
scaffold2906	365053	200489	204130	PCv3seq00001	8615222	3162257	3158621	0.97	3649	0
scaffold2906	365053	195068	200405	PCv3seq00001	8615222	3167612	3162258	0.95	5372	0
scaffold2906	365053	194039	194570	PCv3seq00001	8615222	3168148	3167615	0.95	534	0
scaffold2906	365053	191497	193996	PCv3seq00001	8615222	3170687	3168186	0.96	2505	0
scaffold2906	365053	189404	191322	PCv3seq00001	8615222	3172678	3170761	0.95	1923	0
scaffold2906	365053	187615	188904	PCv3seq00001	8615222	3172872	3174172	0.95	1301	0
scaffold2906	365053	177175	187534	PCv3seq00001	8615222	3185541	3175179	0.96	10392	0
scaffold2906	365053	169632	177202	PCv3seq00001	8615222	3193118	3185568	0.96	7595	0
scaffold2906	365053	162983	169584	PCv3seq00001	8615222	3199753	3193119	0.96	6657	0
scaffold2906	365053	160190	162898	PCv3seq00001	8615222	3202466	3199754	0.94	2744	0
scaffold2906	365053	149547	160116	PCv3seq00001	8615222	3213071	3202471	0.95	10665	0
scaffold2906	365053	147759	149288	PCv3seq00001	8615222	3214746	3213217	0.98	1530	0
scaffold2906	365053	136043	147550	PCv3seq00001	8615222	3226303	3214756	0.96	11578	0
scaffold2906	365053	135339	135900	PCv3seq00001	8615222	3226978	3226414	0.9	566	0
scaffold2906	365053	112218	135212	PCv3seq00001	8615222	3250069	3227049	0.96	23081	0
scaffold2906	365053	110398	112165	PCv3seq00001	8615222	3251838	3250070	0.98	1770	0
scaffold2906	365053	92674	110393	PCv3seq00001	8615222	3269549	3251863	0.97	17735	0
scaffold2906	365053	89549	92568	PCv3seq00001	8615222	3272548	3269552	0.93	3028	0
scaffold2906	365053	86062	89475	PCv3seq00001	8615222	3278138	3274734	0.93	3428	0
scaffold2906	365053	80840	86089	PCv3seq00001	8615222	3283367	3278135	0.95	5258	0
scaffold2906	365053	71446	80553	PCv3seq00001	8615222	3292469	3283368	0.97	9121	0
scaffold2906	365053	63215	71413	PCv3seq00001	8615222	3300666	3292466	0.98	8202	0
scaffold2906	365053	61447	63168	PCv3seq00001	8615222	3302372	3300667	0.96	1722	0
scaffold2906	365053	38873	60831	PCv3seq00001	8615222	3324917	3302952	0.98	22010	0
scaffold2906	365053	32204	38814	PCv3seq00001	8615222	3331552	3324940	0.97	6625	0
scaffold2906	365053	24264	32147	PCv3seq00001	8615222	3339437	3331555	0.96	7924	0
scaffold2906	365053	20560	24088	PCv3seq00001	8615222	3342963	3339438	0.98	3530	0
scaffold2906	365053	17325	20497	PCv3seq00001	8615222	3346180	3342996	0.96	3211	0
scaffold2906	365053	6936	17205	PCv3seq00001	8615222	3356478	3346188	0.95	10318	0
scaffold2906	365053	9	6902	PCv3seq00001	8615222	3363372	3356482	0.97	6928	0
scaffold2998	44772	13	9864	PCv3seq00001	8615222	3363356	3373232	0.97	9917	0
scaffold2998	44772	9890	10585	PCv3seq00001	8615222	3373233	3373928	0.98	696	0
scaffold2998	44772	10628	18827	PCv3seq00001	8615222	3373941	3382131	0.97	8207	0
scaffold2998	44772	19770	26799	PCv3seq00001	8615222	3382120	3389161	0.97	7065	0
scaffold2998	44772	26908	39383	PCv3seq00001	8615222	3389185	3401647	0.97	12480	0
scaffold2998	44772	39392	41304	PCv3seq00001	8615222	3401629	3403533	0.93	1916	0
scaffold364	238586	228675	235183	PCv3seq00001	8615222	3413455	3406901	0.94	6583	0
scaffold364	238586	223792	228601	PCv3seq00001	8615222	3418295	3413467	0.94	4843	0
scaffold364	238586	221943	223737	PCv3seq00001	8615222	3420120	3418312	0.92	1813	0
scaffold364	238586	220384	221948	PCv3seq00001	8615222	3422095	3420520	0.86	1588	0
scaffold364	238586	204976	220388	PCv3seq00001	8615222	3437794	3422354	0.95	15468	0
scaffold364	238586	202606	204915	PCv3seq00001	8615222	3440150	3437838	0.94	2314	0
scaffold364	238586	194358	202200	PCv3seq00001	8615222	3448129	3440284	0.96	7858	0
scaffold364	238586	190038	194314	PCv3seq00001	8615222	3452415	3448130	0.98	4286	0
scaffold364	238586	183208	189957	PCv3seq00001	8615222	3459197	3452433	0.98	6765	0
scaffold364	238586	177550	183157	PCv3seq00001	8615222	3464805	3459198	0.98	5613	0
scaffold364	238586	170375	177572	PCv3seq00001	8615222	3472033	3464815	0.94	7244	0
scaffold364	238586	166754	170235	PCv3seq00001	8615222	3475544	3472040	0.97	3505	0
scaffold364	238586	161955	166554	PCv3seq00001	8615222	3480343	3475746	0.96	4610	0
scaffold364	238586	157349	161910	PCv3seq00001	8615222	3484939	3480366	0.97	4586	0
scaffold364	238586	147007	157330	PCv3seq00001	8615222	3495270	3484933	0.97	10358	0
scaffold364	238586	139568	146790	PCv3seq00001	8615222	3502457	3495288	0.95	7243	0
scaffold364	238586	138532	139524	PCv3seq00001	8615222	3503467	3502457	0.96	1011	0
scaffold364	238586	125180	138534	PCv3seq00001	8615222	3516871	3503494	0.96	13432	0
scaffold364	238586	123493	125105	PCv3seq00001	8615222	3518520	3516909	0.98	1613	0
scaffold364	238586	117118	123375	PCv3seq00001	8615222	3524807	3518553	0.96	6264	0
scaffold364	238586	111286	116412	PCv3seq00001	8615222	3530545	3525412	0.94	5151	0
scaffold364	238586	104729	110562	PCv3seq00001	8615222	3536781	3530948	0.95	5845	0
scaffold364	238586	103424	104638	PCv3seq00001	8615222	3538013	3536782	0.95	1232	0
scaffold364	238586	102711	103374	PCv3seq00001	8615222	3538703	3538033	0.95	671	0
scaffold364	238586	98924	102668	PCv3seq00001	8615222	3542465	3538705	0.96	3763	0
scaffold364	238586	97427	98795	PCv3seq00001	8615222	3543883	3542507	0.93	1378	0
scaffold364	238586	88105	97012	PCv3seq00001	8615222	3553098	3544226	0.97	8949	0
scaffold364	238586	86231	88049	PCv3seq00001	8615222	3554917	3553101	0.97	1819	0
scaffold364	238586	85086	85862	PCv3seq00001	8615222	3556310	3555516	0.94	795	0
scaffold364	238586	78791	85065	PCv3seq00001	8615222	3562547	3556304	0.96	6287	0
scaffold364	238586	73611	78603	PCv3seq00001	8615222	3567547	3562565	0.95	5006	0
scaffold364	238586	68806	72556	PCv3seq00001	8615222	3571879	3568144	0.93	3778	0
scaffold364	238586	67272	68737	PCv3seq00001	8615222	3573363	3571880	0.97	1485	0
scaffold364	238586	59264	67233	PCv3seq00001	8615222	3581368	3573379	0.97	8029	0
scaffold364	238586	48095	59238	PCv3seq00001	8615222	3592514	3581364	0.98	11187	0
scaffold364	238586	35018	47924	PCv3seq00001	8615222	3605505	3592606	0.97	12944	0
scaffold364	238586	29551	34990	PCv3seq00001	8615222	3610914	3605510	0.97	5450	0
scaffold364	238586	27068	29522	PCv3seq00001	8615222	3613375	3610915	0.98	2464	0
scaffold364	238586	23366	26717	PCv3seq00001	8615222	3616769	3613392	0.97	3388	0
scaffold364	238586	12270	23282	PCv3seq00001	8615222	3627887	3616852	0.97	11055	0
scaffold364	238586	9328	12226	PCv3seq00001	8615222	3630802	3627889	0.96	2926	0
scaffold364	238586	7817	8701	PCv3seq00001	8615222	3632395	3631522	0.95	886	0
scaffold364	238586	3192	7782	PCv3seq00001	8615222	3637011	3632428	0.98	4599	0
scaffold364	238586	276	3199	PCv3seq00001	8615222	3642807	3639895	0.96	2928	0
scaffold1514	23833	2788	15285	PCv3seq00001	8615222	3648193	3660707	0.97	12520	0
scaffold1514	23833	18059	19444	PCv3seq00001	8615222	3660958	3662331	0.93	1390	0
scaffold1514	23833	19479	23802	PCv3seq00001	8615222	3662339	3666671	0.97	4335	0
scaffold983	401631	33	2052	PCv3seq00001	8615222	3666682	3668700	0.97	2021	0
scaffold983	401631	1933	3345	PCv3seq00001	8615222	3668701	3670115	0.93	1415	0
scaffold983	401631	3358	11672	PCv3seq00001	8615222	3670148	3678446	0.95	8320	0
scaffold983	401631	11999	14657	PCv3seq00001	8615222	3678481	3681146	0.96	2668	0
scaffold983	401631	15106	15782	PCv3seq00001	8615222	3681713	3682393	0.95	685	0
scaffold983	401631	16048	18701	PCv3seq00001	8615222	3682395	3685049	0.94	2656	0
scaffold983	401631	19770	26108	PCv3seq00001	8615222	3685511	3691853	0.96	6355	0
scaffold983	401631	26318	29260	PCv3seq00001	8615222	3697900	3700830	0.95	2948	0
scaffold983	401631	29608	36630	PCv3seq00001	8615222	3701584	3708610	0.97	7036	0
scaffold983	401631	36750	47082	PCv3seq00001	8615222	3708933	3719247	0.95	10351	0
scaffold983	401631	47043	47794	PCv3seq00001	8615222	3719244	3720007	0.93	766	0
scaffold983	401631	47825	50582	PCv3seq00001	8615222	3720019	3722776	0.95	2764	0
scaffold983	401631	50714	52761	PCv3seq00001	8615222	3722779	3724825	0.94	2054	0
scaffold983	401631	52812	55711	PCv3seq00001	8615222	3724835	3727762	0.92	2949	0
scaffold983	401631	55760	59447	PCv3seq00001	8615222	3727835	3731525	0.96	3691	0
scaffold983	401631	59504	61967	PCv3seq00001	8615222	3731789	3734233	0.94	2471	0
scaffold983	401631	62423	63228	PCv3seq00001	8615222	3734700	3735519	0.9	829	0
scaffold983	401631	63604	66432	PCv3seq00001	8615222	3735809	3738648	0.97	2840	0
scaffold983	401631	66596	68162	PCv3seq00001	8615222	3738649	3740231	0.93	1599	0
scaffold983	401631	68166	81526	PCv3seq00001	8615222	3740189	3753510	0.97	13367	0
scaffold983	401631	81708	84739	PCv3seq00001	8615222	3753518	3756552	0.97	3035	0
scaffold983	401631	85167	86877	PCv3seq00001	8615222	3756757	3758501	0.9	1758	0
scaffold983	401631	87011	94304	PCv3seq00001	8615222	3758633	3765943	0.95	7323	0
scaffold983	401631	94446	95185	PCv3seq00001	8615222	3766073	3766812	0.97	740	0
scaffold983	401631	95224	103201	PCv3seq00001	8615222	3766842	3774822	0.96	7993	0
scaffold983	401631	103357	118576	PCv3seq00001	8615222	3774855	3790069	0.97	15277	0
scaffold983	401631	118632	121608	PCv3seq00001	8615222	3790070	3793059	0.98	2992	0
scaffold983	401631	121686	127415	PCv3seq00001	8615222	3793060	3798785	0.99	5731	0
scaffold983	401631	127506	134444	PCv3seq00001	8615222	3798786	3805715	0.96	6948	0
scaffold983	401631	134726	145042	PCv3seq00001	8615222	3805982	3816311	0.96	10356	0
scaffold983	401631	145066	156251	PCv3seq00001	8615222	3816313	3827512	0.97	11212	0
scaffold983	401631	156225	157645	PCv3seq00001	8615222	3827510	3828930	0.98	1421	0
scaffold983	401631	157673	162768	PCv3seq00001	8615222	3828931	3834053	0.97	5140	0
scaffold983	401631	162908	168146	PCv3seq00001	8615222	3834054	3839290	0.98	5242	0
scaffold983	401631	168199	169160	PCv3seq00001	8615222	3839306	3840267	0.98	962	0
scaffold983	401631	169219	178437	PCv3seq00001	8615222	3840279	3849531	0.97	9262	0
scaffold983	401631	178505	193615	PCv3seq00001	8615222	3849537	3864616	0.97	15150	0
scaffold983	401631	193648	210401	PCv3seq00001	8615222	3864618	3881385	0.97	16793	0
scaffold983	401631	210513	214378	PCv3seq00001	8615222	3881388	3885256	0.98	3869	0
scaffold983	401631	215414	217125	PCv3seq00001	8615222	3886110	3887825	0.95	1718	0
scaffold983	401631	217155	217713	PCv3seq00001	8615222	3887880	3888438	0.97	559	0
scaffold983	401631	217808	221002	PCv3seq00001	8615222	3888443	3891633	0.96	3211	0
scaffold983	401631	221137	238405	PCv3seq00001	8615222	3891633	3908921	0.97	17337	0
scaffold983	401631	238465	254462	PCv3seq00001	8615222	3908947	3924939	0.97	16033	0
scaffold983	401631	254547	266433	PCv3seq00001	8615222	3924947	3936850	0.97	11908	0
scaffold983	401631	266519	268320	PCv3seq00001	8615222	3936851	3938643	0.95	1816	0
scaffold983	401631	268490	272683	PCv3seq00001	8615222	3938814	3943014	0.94	4213	0
scaffold983	401631	273502	280603	PCv3seq00001	8615222	3943015	3950122	0.96	7152	0
scaffold983	401631	280665	281957	PCv3seq00001	8615222	3950126	3951449	0.95	1325	0
scaffold983	401631	282005	283542	PCv3seq00001	8615222	3951450	3952984	0.97	1538	0
scaffold983	401631	283678	306639	PCv3seq00001	8615222	3952985	3975936	0.98	22987	0
scaffold983	401631	306650	310920	PCv3seq00001	8615222	3975970	3980238	0.97	4286	0
scaffold983	401631	311332	328107	PCv3seq00001	8615222	3980329	3997074	0.97	16808	0
scaffold983	401631	328416	329954	PCv3seq00001	8615222	3997069	3998617	0.95	1552	0
scaffold983	401631	330106	332942	PCv3seq00001	8615222	3998775	4001618	0.93	2864	0
scaffold983	401631	332969	341251	PCv3seq00001	8615222	4001679	4009964	0.97	8305	0
scaffold983	401631	341286	342879	PCv3seq00001	8615222	4009983	4011582	0.96	1603	0
scaffold983	401631	342926	344437	PCv3seq00001	8615222	4011610	4013120	0.93	1517	0
scaffold983	401631	344466	348682	PCv3seq00001	8615222	4013121	4017344	0.98	4231	0
scaffold983	401631	348720	356992	PCv3seq00001	8615222	4017345	4025623	0.98	8280	0
scaffold983	401631	356984	389873	PCv3seq00001	8615222	4025648	4058585	0.97	33003	0
scaffold983	401631	389925	400476	PCv3seq00001	8615222	4058586	4069163	0.97	10603	0
scaffold983	401631	400522	401631	PCv3seq00001	8615222	4069175	4070283	0.99	1110	0
scaffold1082	260721	137	4376	PCv3seq00001	8615222	4077841	4082075	0.96	4254	0
scaffold1082	260721	5290	5851	PCv3seq00001	8615222	4082945	4083511	0.94	567	0
scaffold1082	260721	6019	15585	PCv3seq00001	8615222	4083681	4093238	0.96	9605	0
scaffold1082	260721	15684	16490	PCv3seq00001	8615222	4093239	4094046	0.91	823	0
scaffold1082	260721	16538	38824	PCv3seq00001	8615222	4094141	4116413	0.96	22337	0
scaffold1082	260721	39151	67630	PCv3seq00001	8615222	4116430	4144904	0.97	28578	0
scaffold1082	260721	67714	73307	PCv3seq00001	8615222	4144925	4150509	0.98	5600	0
scaffold1082	260721	73365	74382	PCv3seq00001	8615222	4150511	4151531	0.95	1035	0
scaffold1082	260721	74381	77370	PCv3seq00001	8615222	4151653	4154637	0.96	2999	0
scaffold1082	260721	77368	82823	PCv3seq00001	8615222	4154681	4160136	0.98	5468	0
scaffold1082	260721	82896	90360	PCv3seq00001	8615222	4160137	4167617	0.98	7487	0
scaffold1082	260721	90388	91153	PCv3seq00001	8615222	4167618	4168384	0.94	771	0
scaffold1082	260721	91248	101801	PCv3seq00001	8615222	4168393	4178937	0.96	10590	0
scaffold1082	260721	101842	104722	PCv3seq00001	8615222	4178937	4181828	0.96	2896	0
scaffold1082	260721	104887	105678	PCv3seq00001	8615222	4181831	4182617	0.95	797	0
scaffold1082	260721	105702	121167	PCv3seq00001	8615222	4182616	4198098	0.97	15544	0
scaffold1082	260721	121761	126357	PCv3seq00001	8615222	4198359	4203006	0.94	4702	0
scaffold1082	260721	126546	144459	PCv3seq00001	8615222	4203110	4221041	0.98	17956	0
scaffold1082	260721	144593	147695	PCv3seq00001	8615222	4221056	4224148	0.98	3105	0
scaffold1082	260721	147867	156752	PCv3seq00001	8615222	4224162	4233054	0.99	8894	0
scaffold1082	260721	156807	162035	PCv3seq00001	8615222	4233055	4238320	0.97	5272	0
scaffold1082	260721	162444	167851	PCv3seq00001	8615222	4238667	4244054	0.97	5416	0
scaffold1082	260721	167878	181565	PCv3seq00001	8615222	4244154	4257849	0.97	13764	0
scaffold1082	260721	181624	184614	PCv3seq00001	8615222	4257852	4260821	0.96	2996	0
scaffold1082	260721	184663	197442	PCv3seq00001	8615222	4260861	4273623	0.98	12782	0
scaffold1082	260721	197516	201173	PCv3seq00001	8615222	4273621	4277280	0.99	3660	0
scaffold1082	260721	201265	207614	PCv3seq00001	8615222	4277281	4283627	0.98	6353	0
scaffold1082	260721	207684	211963	PCv3seq00001	8615222	4283672	4287939	0.96	4311	0
scaffold1082	260721	212445	223826	PCv3seq00001	8615222	4288350	4299745	0.98	11419	0
scaffold1082	260721	223969	239194	PCv3seq00001	8615222	4299815	4315019	0.98	15239	0
scaffold1082	260721	239254	239889	PCv3seq00001	8615222	4315036	4315671	0.97	637	0
scaffold1082	260721	239946	248596	PCv3seq00001	8615222	4315672	4324325	0.99	8654	0
scaffold1082	260721	248653	257217	PCv3seq00001	8615222	4324336	4332906	0.98	8582	0
scaffold1082	260721	257263	260708	PCv3seq00001	8615222	4332912	4336361	0.98	3452	0
scaffold445	271924	558	9670	PCv3seq00001	8615222	4367782	4376895	0.98	9122	0
scaffold445	271924	10059	10776	PCv3seq00001	8615222	4377072	4377789	0.98	718	0
scaffold445	271924	11568	12117	PCv3seq00001	8615222	4378209	4378756	0.95	550	0
scaffold445	271924	12187	12899	PCv3seq00001	8615222	4378788	4379515	0.95	728	0
scaffold445	271924	13062	21215	PCv3seq00001	8615222	4379847	4388009	0.97	8199	0
scaffold445	271924	21191	47444	PCv3seq00001	8615222	4388012	4414288	0.98	26315	0
scaffold445	271924	47649	53254	PCv3seq00001	8615222	4414289	4419920	0.96	5671	0
scaffold445	271924	53447	68548	PCv3seq00001	8615222	4419921	4435036	0.98	15135	0
scaffold445	271924	68708	78706	PCv3seq00001	8615222	4435038	4445049	0.97	10021	0
scaffold445	271924	78777	79475	PCv3seq00001	8615222	4445053	4445752	0.97	700	0
scaffold445	271924	79515	81537	PCv3seq00001	8615222	4445753	4447774	0.98	2023	0
scaffold445	271924	81570	87884	PCv3seq00001	8615222	4447807	4454099	0.98	6315	0
scaffold445	271924	87974	89234	PCv3seq00001	8615222	4454125	4455383	0.99	1261	0
scaffold445	271924	89273	90610	PCv3seq00001	8615222	4455400	4456737	0.97	1339	0
scaffold445	271924	91947	92537	PCv3seq00001	8615222	4456740	4457330	0.99	591	0
scaffold445	271924	92571	105274	PCv3seq00001	8615222	4457331	4470041	0.97	12772	0
scaffold445	271924	105504	107788	PCv3seq00001	8615222	4470256	4472565	0.95	2314	0
scaffold445	271924	107819	108339	PCv3seq00001	8615222	4472598	4473119	0.98	522	0
scaffold445	271924	108387	113279	PCv3seq00001	8615222	4473156	4478027	0.98	4896	0
scaffold445	271924	114017	120290	PCv3seq00001	8615222	4478598	4484894	0.98	6303	0
scaffold445	271924	120404	123644	PCv3seq00001	8615222	4484895	4488130	0.98	3244	0
scaffold445	271924	123798	125534	PCv3seq00001	8615222	4488157	4489892	0.99	1737	0
scaffold445	271924	125589	142983	PCv3seq00001	8615222	4489889	4507241	0.97	17442	0
scaffold445	271924	143092	148115	PCv3seq00001	8615222	4507242	4512266	0.98	5025	0
scaffold445	271924	148151	158360	PCv3seq00001	8615222	4512281	4522517	0.97	10265	0
scaffold445	271924	158355	160229	PCv3seq00001	8615222	4522608	4524485	0.98	1878	0
scaffold445	271924	160278	162647	PCv3seq00001	8615222	4524486	4526875	0.97	2393	0
scaffold445	271924	162696	167762	PCv3seq00001	8615222	4526917	4531998	0.96	5102	0
scaffold445	271924	167794	170688	PCv3seq00001	8615222	4531999	4534924	0.96	2928	0
scaffold445	271924	171257	175968	PCv3seq00001	8615222	4535523	4540279	0.96	4768	0
scaffold445	271924	176012	176867	PCv3seq00001	8615222	4540293	4541148	0.98	856	0
scaffold445	271924	176913	182465	PCv3seq00001	8615222	4541149	4546673	0.97	5555	0
scaffold445	271924	182714	190537	PCv3seq00001	8615222	4546693	4554500	0.97	7837	0
scaffold445	271924	190754	194295	PCv3seq00001	8615222	4554594	4558130	0.98	3542	0
scaffold445	271924	194375	195228	PCv3seq00001	8615222	4558142	4558996	0.99	855	0
scaffold445	271924	195265	195775	PCv3seq00001	8615222	4559000	4559524	0.96	527	0
scaffold445	271924	195807	196551	PCv3seq00001	8615222	4559527	4560271	0.98	745	0
scaffold445	271924	196627	201623	PCv3seq00001	8615222	4560272	4565290	0.97	5024	0
scaffold445	271924	201856	210190	PCv3seq00001	8615222	4565343	4573727	0.96	8400	0
scaffold445	271924	210274	213689	PCv3seq00001	8615222	4573741	4577159	0.96	3422	0
scaffold445	271924	213793	215527	PCv3seq00001	8615222	4577161	4578865	0.95	1737	0
scaffold445	271924	215602	218161	PCv3seq00001	8615222	4578870	4581434	0.97	2566	0
scaffold445	271924	218181	248496	PCv3seq00001	8615222	4581519	4611849	0.97	30376	0
scaffold445	271924	248603	254826	PCv3seq00001	8615222	4611882	4618162	0.96	6309	0
scaffold445	271924	254822	257617	PCv3seq00001	8615222	4618222	4621010	0.96	2810	0
scaffold445	271924	257695	259483	PCv3seq00001	8615222	4621011	4622799	0.98	1789	0
scaffold445	271924	259525	271147	PCv3seq00001	8615222	4622832	4634456	0.98	11648	0
scaffold445	271924	271377	271908	PCv3seq00001	8615222	4634616	4635150	0.98	535	0
scaffold2508	514643	3	4417	PCv3seq00001	8615222	4635144	4639599	0.95	4500	0
scaffold2508	514643	5088	15281	PCv3seq00001	8615222	4640134	4650329	0.97	10210	0
scaffold2508	514643	15464	25776	PCv3seq00001	8615222	4650560	4660875	0.98	10323	0
scaffold2508	514643	25865	29708	PCv3seq00001	8615222	4660884	4664754	0.95	3892	0
scaffold2508	514643	29839	33789	PCv3seq00001	8615222	4664761	4668713	0.96	3954	0
scaffold2508	514643	34775	46447	PCv3seq00001	8615222	4669657	4681322	0.97	11703	0
scaffold2508	514643	46482	46990	PCv3seq00001	8615222	4681355	4681862	0.99	509	0
scaffold2508	514643	47044	48357	PCv3seq00001	8615222	4681863	4683176	0.98	1314	0
scaffold2508	514643	48406	50089	PCv3seq00001	8615222	4683181	4684870	0.96	1699	0
scaffold2508	514643	50130	54593	PCv3seq00001	8615222	4684871	4689348	0.98	4487	0
scaffold2508	514643	54969	55677	PCv3seq00001	8615222	4689718	4690428	0.98	711	0
scaffold2508	514643	55913	60877	PCv3seq00001	8615222	4690602	4695565	0.97	4973	0
scaffold2508	514643	60918	68758	PCv3seq00001	8615222	4695568	4703388	0.97	7858	0
scaffold2508	514643	68764	70746	PCv3seq00001	8615222	4703416	4705421	0.94	2006	0
scaffold2508	514643	70778	79486	PCv3seq00001	8615222	4705459	4714205	0.95	8776	0
scaffold2508	514643	79524	80119	PCv3seq00001	8615222	4714206	4714800	0.97	596	0
scaffold2508	514643	80453	86141	PCv3seq00001	8615222	4715152	4720847	0.97	5700	0
scaffold2508	514643	86118	86788	PCv3seq00001	8615222	4720854	4721516	0.95	676	0
scaffold2508	514643	87043	110397	PCv3seq00001	8615222	4724646	4747993	0.96	23452	0
scaffold2508	514643	110495	136376	PCv3seq00001	8615222	4748038	4773919	0.97	25923	0
scaffold2508	514643	136576	138660	PCv3seq00001	8615222	4773939	4776014	0.97	2086	0
scaffold2508	514643	138685	144248	PCv3seq00001	8615222	4776014	4781574	0.96	5581	0
scaffold2508	514643	144468	146989	PCv3seq00001	8615222	4781577	4784070	0.94	2531	0
scaffold2508	514643	147012	149987	PCv3seq00001	8615222	4784066	4787043	0.95	2986	0
scaffold2508	514643	150123	159505	PCv3seq00001	8615222	4787044	4796438	0.97	9422	0
scaffold2508	514643	159525	160268	PCv3seq00001	8615222	4796434	4797177	0.99	744	0
scaffold2508	514643	160297	161054	PCv3seq00001	8615222	4797178	4797935	0.98	758	0
scaffold2508	514643	161096	174707	PCv3seq00001	8615222	4797952	4811588	0.97	13662	0
scaffold2508	514643	174914	191566	PCv3seq00001	8615222	4811590	4828153	0.96	16708	0
scaffold2508	514643	191575	229331	PCv3seq00001	8615222	4828185	4865939	0.97	37808	0
scaffold2508	514643	229414	245971	PCv3seq00001	8615222	4865940	4882499	0.98	16586	0
scaffold2508	514643	246490	251874	PCv3seq00001	8615222	4882872	4888277	0.98	5408	0
scaffold2508	514643	252768	274007	PCv3seq00001	8615222	4888723	4909946	0.98	21248	0
scaffold2508	514643	274004	280002	PCv3seq00001	8615222	4909973	4915964	0.97	6016	0
scaffold2508	514643	279995	284679	PCv3seq00001	8615222	4915986	4920712	0.95	4748	0
scaffold2508	514643	284949	303624	PCv3seq00001	8615222	4920713	4939410	0.97	18721	0
scaffold2508	514643	303681	310141	PCv3seq00001	8615222	4939411	4945839	0.96	6465	0
scaffold2508	514643	310240	311100	PCv3seq00001	8615222	4945968	4946827	0.92	862	0
scaffold2508	514643	312338	323163	PCv3seq00001	8615222	4949818	4960672	0.96	10880	0
scaffold2508	514643	323352	334606	PCv3seq00001	8615222	4961016	4972272	0.96	11266	0
scaffold2508	514643	334645	336914	PCv3seq00001	8615222	4972270	4974565	0.92	2304	0
scaffold2508	514643	336969	347562	PCv3seq00001	8615222	4974634	4985224	0.97	10618	0
scaffold2508	514643	347650	353200	PCv3seq00001	8615222	4985236	4990747	0.96	5579	0
scaffold2508	514643	353243	355682	PCv3seq00001	8615222	4990751	4993192	0.96	2451	0
scaffold2508	514643	355694	370563	PCv3seq00001	8615222	4993233	5008112	0.97	14906	0
scaffold2508	514643	370611	374607	PCv3seq00001	8615222	5008145	5012168	0.93	4042	0
scaffold2508	514643	374823	378566	PCv3seq00001	8615222	5012169	5015908	0.96	3748	0
scaffold2508	514643	378609	404595	PCv3seq00001	8615222	5015941	5041925	0.97	26046	0
scaffold2508	514643	404685	406372	PCv3seq00001	8615222	5041926	5043609	0.97	1688	0
scaffold2508	514643	406838	409050	PCv3seq00001	8615222	5044044	5046262	0.92	2245	0
scaffold2508	514643	409084	455011	PCv3seq00001	8615222	5046265	5092224	0.96	46082	0
scaffold2508	514643	455037	466320	PCv3seq00001	8615222	5092224	5103538	0.96	11330	0
scaffold2508	514643	466400	479521	PCv3seq00001	8615222	5103623	5116735	0.96	13162	0
scaffold2508	514643	479622	483496	PCv3seq00001	8615222	5116791	5120708	0.95	3928	0
scaffold2508	514643	483547	496034	PCv3seq00001	8615222	5120717	5133242	0.96	12534	0
scaffold2508	514643	496033	497766	PCv3seq00001	8615222	5133317	5135044	0.97	1735	0
scaffold2508	514643	497785	498536	PCv3seq00001	8615222	5135093	5135840	0.97	754	0
scaffold2508	514643	498604	506804	PCv3seq00001	8615222	5135859	5144075	0.97	8224	0
scaffold2508	514643	506878	514616	PCv3seq00001	8615222	5144083	5151806	0.98	7747	0
scaffold1361	242674	239582	242645	PCv3seq00001	8615222	5154862	5151799	0.97	3064	0
scaffold1361	242674	232849	239598	PCv3seq00001	8615222	5161612	5154886	0.96	6753	0
scaffold1361	242674	198513	232703	PCv3seq00001	8615222	5195883	5161694	0.97	34287	0
scaffold1361	242674	187404	198454	PCv3seq00001	8615222	5206967	5195900	0.97	11082	0
scaffold1361	242674	180284	187379	PCv3seq00001	8615222	5214109	5207004	0.96	7130	0
scaffold1361	242674	179073	180159	PCv3seq00001	8615222	5215194	5214111	0.96	1087	0
scaffold1361	242674	177308	179096	PCv3seq00001	8615222	5216984	5215194	0.97	1792	0
scaffold1361	242674	172441	177206	PCv3seq00001	8615222	5221785	5217017	0.97	4786	0
scaffold1361	242674	167092	172397	PCv3seq00001	8615222	5227081	5221797	0.98	5309	0
scaffold1361	242674	166082	166919	PCv3seq00001	8615222	5227953	5227091	0.95	864	0
scaffold1361	242674	148735	166043	PCv3seq00001	8615222	5245313	5227957	0.97	17372	0
scaffold1361	242674	147816	148562	PCv3seq00001	8615222	5246136	5245390	0.99	747	0
scaffold1361	242674	141183	147840	PCv3seq00001	8615222	5252826	5246157	0.98	6675	0
scaffold1361	242674	132813	140929	PCv3seq00001	8615222	5260955	5252843	0.96	8173	0
scaffold1361	242674	115711	132677	PCv3seq00001	8615222	5278009	5260980	0.97	17041	0
scaffold1361	242674	112169	115569	PCv3seq00001	8615222	5281577	5278172	0.96	3407	0
scaffold1361	242674	104996	112129	PCv3seq00001	8615222	5288713	5281582	0.97	7135	0
scaffold1361	242674	90369	104551	PCv3seq00001	8615222	5303054	5288874	0.98	14208	0
scaffold1361	242674	86635	90203	PCv3seq00001	8615222	5306654	5303087	0.96	3581	0
scaffold1361	242674	83793	86382	PCv3seq00001	8615222	5309580	5306997	0.97	2590	0
scaffold1361	242674	66156	82982	PCv3seq00001	8615222	5327087	5310204	0.97	16908	0
scaffold1361	242674	65084	66113	PCv3seq00001	8615222	5328163	5327125	0.95	1039	0
scaffold1361	242674	57841	64995	PCv3seq00001	8615222	5335372	5328219	0.98	7155	0
scaffold1361	242674	36866	57686	PCv3seq00001	8615222	5356204	5335373	0.98	20850	0
scaffold1361	242674	23398	36615	PCv3seq00001	8615222	5369569	5356365	0.96	13276	0
scaffold1361	242674	5572	22813	PCv3seq00001	8615222	5386879	5369580	0.97	17348	0
scaffold1361	242674	29	5543	PCv3seq00001	8615222	5392398	5386879	0.97	5524	0
scaffold554	450825	26	573	PCv3seq00001	8615222	5392389	5392943	0.97	555	0
scaffold554	450825	632	4304	PCv3seq00001	8615222	5392951	5396629	0.97	3691	0
scaffold554	450825	4351	8981	PCv3seq00001	8615222	5396641	5401268	0.97	4651	0
scaffold554	450825	9154	13472	PCv3seq00001	8615222	5401309	5405656	0.98	4352	0
scaffold554	450825	13672	18513	PCv3seq00001	8615222	5405772	5410581	0.98	4842	0
scaffold554	450825	18571	21861	PCv3seq00001	8615222	5410582	5413876	0.99	3295	0
scaffold554	450825	21903	31120	PCv3seq00001	8615222	5413877	5423102	0.99	9235	0
scaffold554	450825	31174	39126	PCv3seq00001	8615222	5423114	5431072	0.98	7969	0
scaffold554	450825	39348	70554	PCv3seq00001	8615222	5431080	5462351	0.97	31361	0
scaffold554	450825	70591	73738	PCv3seq00001	8615222	5462415	5465594	0.95	3183	0
scaffold554	450825	73781	77204	PCv3seq00001	8615222	5465627	5469029	0.95	3434	0
scaffold554	450825	77285	91647	PCv3seq00001	8615222	5469103	5483479	0.97	14406	0
scaffold554	450825	91821	99205	PCv3seq00001	8615222	5483496	5490896	0.97	7403	0
scaffold554	450825	99455	116887	PCv3seq00001	8615222	5490915	5508377	0.97	17471	0
scaffold554	450825	116887	128795	PCv3seq00001	8615222	5509361	5521273	0.98	11925	0
scaffold554	450825	129059	130324	PCv3seq00001	8615222	5521474	5522739	0.97	1267	0
scaffold554	450825	130457	133854	PCv3seq00001	8615222	5522740	5526136	0.99	3398	0
scaffold554	450825	133946	137678	PCv3seq00001	8615222	5526143	5529863	0.98	3735	0
scaffold554	450825	137767	145774	PCv3seq00001	8615222	5529864	5537861	0.98	8019	0
scaffold554	450825	145942	148938	PCv3seq00001	8615222	5537940	5540936	0.98	3000	0
scaffold554	450825	149032	168869	PCv3seq00001	8615222	5540981	5560774	0.97	19899	0
scaffold554	450825	168927	173050	PCv3seq00001	8615222	5560807	5564932	0.96	4145	0
scaffold554	450825	173154	178808	PCv3seq00001	8615222	5564960	5570583	0.97	5657	0
scaffold554	450825	178856	186882	PCv3seq00001	8615222	5570584	5578610	0.98	8028	0
scaffold554	450825	186928	196812	PCv3seq00001	8615222	5578627	5588495	0.96	9898	0
scaffold554	450825	196958	199337	PCv3seq00001	8615222	5588505	5590886	0.98	2383	0
scaffold554	450825	199522	202708	PCv3seq00001	8615222	5590887	5594074	0.98	3189	0
scaffold554	450825	202836	212618	PCv3seq00001	8615222	5594075	5603858	0.97	9796	0
scaffold554	450825	212956	215254	PCv3seq00001	8615222	5603853	5606165	0.95	2314	0
scaffold554	450825	215335	227254	PCv3seq00001	8615222	5606218	5618125	0.98	11944	0
scaffold554	450825	227818	245688	PCv3seq00001	8615222	5618573	5636491	0.97	17941	0
scaffold554	450825	245727	246717	PCv3seq00001	8615222	5636528	5637515	0.98	991	0
scaffold554	450825	246833	249189	PCv3seq00001	8615222	5637516	5639880	0.97	2365	0
scaffold554	450825	249235	264121	PCv3seq00001	8615222	5639881	5654816	0.95	14966	0
scaffold554	450825	264145	271162	PCv3seq00001	8615222	5654815	5661823	0.97	7031	0
scaffold554	450825	271191	272525	PCv3seq00001	8615222	5661827	5663157	0.98	1335	0
scaffold554	450825	272681	273419	PCv3seq00001	8615222	5663170	5663911	0.98	742	0
scaffold554	450825	273490	277391	PCv3seq00001	8615222	5663924	5667803	0.98	3903	0
scaffold554	450825	277492	279091	PCv3seq00001	8615222	5667817	5669411	0.97	1603	0
scaffold554	450825	279155	292465	PCv3seq00001	8615222	5669432	5682748	0.97	13333	0
scaffold554	450825	292495	299832	PCv3seq00001	8615222	5682759	5690137	0.97	7393	0
scaffold554	450825	299964	307667	PCv3seq00001	8615222	5690157	5697887	0.95	7764	0
scaffold554	450825	307998	309477	PCv3seq00001	8615222	5698188	5699667	0.97	1481	0
scaffold554	450825	310639	314184	PCv3seq00001	8615222	5700074	5703610	0.95	3548	0
scaffold554	450825	314304	319190	PCv3seq00001	8615222	5703611	5708518	0.96	4918	0
scaffold554	450825	319402	320033	PCv3seq00001	8615222	5708519	5709150	0.95	632	0
scaffold554	450825	320077	324578	PCv3seq00001	8615222	5709163	5713662	0.97	4508	0
scaffold554	450825	325720	332112	PCv3seq00001	8615222	5713652	5720060	0.97	6431	0
scaffold554	450825	332158	343187	PCv3seq00001	8615222	5720084	5731108	0.98	11051	0
scaffold554	450825	343253	344117	PCv3seq00001	8615222	5731144	5732008	0.97	865	0
scaffold554	450825	344158	345832	PCv3seq00001	8615222	5732009	5733686	0.97	1678	0
scaffold554	450825	346137	355230	PCv3seq00001	8615222	5733797	5742882	0.97	9096	0
scaffold554	450825	355373	358451	PCv3seq00001	8615222	5742925	5745999	0.96	3082	0
scaffold554	450825	358487	359398	PCv3seq00001	8615222	5746000	5746911	0.96	913	0
scaffold554	450825	359452	363342	PCv3seq00001	8615222	5746920	5750824	0.95	3910	0
scaffold554	450825	363378	369863	PCv3seq00001	8615222	5750821	5757266	0.97	6488	0
scaffold554	450825	370218	372382	PCv3seq00001	8615222	5757795	5759956	0.98	2171	0
scaffold554	450825	372580	383220	PCv3seq00001	8615222	5760043	5770690	0.97	10658	0
scaffold554	450825	383395	387075	PCv3seq00001	8615222	5770691	5774353	0.97	3681	0
scaffold554	450825	387076	391147	PCv3seq00001	8615222	5774383	5778488	0.97	4108	0
scaffold554	450825	391192	402449	PCv3seq00001	8615222	5778490	5789789	0.98	11324	0
scaffold554	450825	402580	409638	PCv3seq00001	8615222	5789800	5796857	0.98	7064	0
scaffold554	450825	409839	412112	PCv3seq00001	8615222	5796936	5799199	0.98	2274	0
scaffold554	450825	412188	416020	PCv3seq00001	8615222	5799232	5803058	0.95	3848	0
scaffold554	450825	416094	417483	PCv3seq00001	8615222	5803042	5804423	0.95	1392	0
scaffold554	450825	417521	426540	PCv3seq00001	8615222	5804439	5813470	0.97	9056	0
scaffold554	450825	426710	440808	PCv3seq00001	8615222	5813493	5827590	0.98	14113	0
scaffold554	450825	440891	445758	PCv3seq00001	8615222	5827602	5832469	0.99	4871	0
scaffold554	450825	446296	450823	PCv3seq00001	8615222	5832936	5837476	0.98	4542	0
scaffold2526	56416	1	24559	PCv3seq00001	8615222	5837472	5862065	0.97	24658	0
scaffold2526	56416	24587	32112	PCv3seq00001	8615222	5862066	5869570	0.95	7547	0
scaffold2526	56416	32234	36603	PCv3seq00001	8615222	5869583	5873954	0.95	4399	0
scaffold2526	56416	36686	40421	PCv3seq00001	8615222	5874051	5877805	0.95	3777	0
scaffold2526	56416	40447	41623	PCv3seq00001	8615222	5877805	5878983	0.98	1179	0
scaffold2526	56416	42285	45076	PCv3seq00001	8615222	5879426	5882225	0.96	2816	0
scaffold2526	56416	45167	46466	PCv3seq00001	8615222	5882266	5883567	0.97	1302	0
scaffold2526	56416	48078	56390	PCv3seq00001	8615222	5885053	5893347	0.96	8340	0
scaffold2535	413320	29	5632	PCv3seq00001	8615222	5893338	5898973	0.97	5644	0
scaffold2535	413320	5631	6529	PCv3seq00001	8615222	5899072	5899962	0.97	900	0
scaffold2535	413320	6518	14853	PCv3seq00001	8615222	5900131	5908410	0.95	8350	0
scaffold2535	413320	14840	18828	PCv3seq00001	8615222	5908422	5912413	0.94	4006	0
scaffold2535	413320	18867	20202	PCv3seq00001	8615222	5912420	5913746	0.94	1336	0
scaffold2535	413320	20715	21212	PCv3seq00001	8615222	5914277	5914765	0.9	500	1e-169
scaffold2535	413320	21210	31631	PCv3seq00001	8615222	5914846	5925266	0.97	10448	0
scaffold2535	413320	31747	36276	PCv3seq00001	8615222	5925273	5929804	0.98	4532	0
scaffold2535	413320	36319	45145	PCv3seq00001	8615222	5929840	5938661	0.96	8849	0
scaffold2535	413320	45264	46091	PCv3seq00001	8615222	5938671	5939501	0.97	831	0
scaffold2535	413320	46466	53321	PCv3seq00001	8615222	5940327	5947190	0.97	6880	0
scaffold2535	413320	53357	60114	PCv3seq00001	8615222	5947190	5953944	0.98	6766	0
scaffold2535	413320	60143	65971	PCv3seq00001	8615222	5953946	5959783	0.98	5840	0
scaffold2535	413320	65997	66858	PCv3seq00001	8615222	5959782	5960643	0.98	862	0
scaffold2535	413320	67082	82726	PCv3seq00001	8615222	5960653	5976309	0.98	15693	0
scaffold2535	413320	82795	85578	PCv3seq00001	8615222	5976331	5979095	0.96	2792	0
scaffold2535	413320	85640	91113	PCv3seq00001	8615222	5979118	5984632	0.97	5517	0
scaffold2535	413320	91169	94795	PCv3seq00001	8615222	5984637	5988251	0.97	3637	0
scaffold2535	413320	94830	103310	PCv3seq00001	8615222	5988275	5996779	0.96	8529	0
scaffold2535	413320	103375	107318	PCv3seq00001	8615222	5996803	6000743	0.98	3944	0
scaffold2535	413320	107571	115466	PCv3seq00001	8615222	6000842	6008755	0.97	7932	0
scaffold2535	413320	115460	123510	PCv3seq00001	8615222	6009266	6017336	0.97	8094	0
scaffold2535	413320	123579	127256	PCv3seq00001	8615222	6017346	6021020	0.98	3682	0
scaffold2535	413320	127255	137382	PCv3seq00001	8615222	6021142	6031249	0.97	10141	0
scaffold2535	413320	137432	138136	PCv3seq00001	8615222	6031204	6031911	0.95	708	0
scaffold2535	413320	138401	147891	PCv3seq00001	8615222	6032095	6041573	0.96	9502	0
scaffold2535	413320	148149	156993	PCv3seq00001	8615222	6041801	6050648	0.97	8861	0
scaffold2535	413320	157007	159443	PCv3seq00001	8615222	6050688	6053119	0.97	2441	0
scaffold2535	413320	159501	161564	PCv3seq00001	8615222	6053132	6055205	0.96	2086	0
scaffold2535	413320	161701	162863	PCv3seq00001	8615222	6055238	6056397	0.96	1163	0
scaffold2535	413320	162906	164640	PCv3seq00001	8615222	6056398	6058132	0.97	1735	0
scaffold2535	413320	164679	183802	PCv3seq00001	8615222	6058133	6077275	0.97	19165	0
scaffold2535	413320	184043	187394	PCv3seq00001	8615222	6077287	6080638	0.98	3352	0
scaffold2535	413320	187449	191570	PCv3seq00001	8615222	6080639	6084766	0.97	4133	0
scaffold2535	413320	191609	197491	PCv3seq00001	8615222	6084767	6090663	0.97	5911	0
scaffold2535	413320	197643	198153	PCv3seq00001	8615222	6090760	6091249	0.94	512	0
scaffold2535	413320	198262	208054	PCv3seq00001	8615222	6091328	6101132	0.96	9845	0
scaffold2535	413320	208108	211622	PCv3seq00001	8615222	6101165	6104685	0.96	3541	0
scaffold2535	413320	211648	212195	PCv3seq00001	8615222	6104686	6105235	0.95	550	0
scaffold2535	413320	212190	226432	PCv3seq00001	8615222	6105254	6119488	0.97	14279	0
scaffold2535	413320	227444	228332	PCv3seq00001	8615222	6119992	6120885	0.96	895	0
scaffold2535	413320	228500	252922	PCv3seq00001	8615222	6120937	6145358	0.98	24451	0
scaffold2535	413320	253023	260655	PCv3seq00001	8615222	6145391	6153023	0.99	7634	0
scaffold2535	413320	260686	262207	PCv3seq00001	8615222	6153040	6154560	0.97	1528	0
scaffold2535	413320	262250	262831	PCv3seq00001	8615222	6154588	6155148	0.91	590	0
scaffold2535	413320	263162	263840	PCv3seq00001	8615222	6155424	6156086	0.93	684	0
scaffold2535	413320	263858	276968	PCv3seq00001	8615222	6156075	6169151	0.97	13143	0
scaffold2535	413320	277001	283074	PCv3seq00001	8615222	6169152	6175218	0.97	6081	0
scaffold2535	413320	283137	286204	PCv3seq00001	8615222	6175223	6178290	0.98	3068	0
scaffold2535	413320	286205	302897	PCv3seq00001	8615222	6178356	6195039	0.97	16722	0
scaffold2535	413320	302939	318565	PCv3seq00001	8615222	6195043	6210703	0.97	15684	0
scaffold2535	413320	318587	323537	PCv3seq00001	8615222	6210699	6215678	0.96	4987	0
scaffold2535	413320	323968	340485	PCv3seq00001	8615222	6215765	6232319	0.96	16607	0
scaffold2535	413320	340468	347578	PCv3seq00001	8615222	6232332	6239486	0.96	7159	0
scaffold2535	413320	347650	357997	PCv3seq00001	8615222	6239503	6249842	0.97	10368	0
scaffold2535	413320	358078	368052	PCv3seq00001	8615222	6249843	6259819	0.97	10005	0
scaffold2535	413320	368264	375787	PCv3seq00001	8615222	6259852	6267418	0.97	7574	0
scaffold2535	413320	375921	394467	PCv3seq00001	8615222	6267547	6286130	0.97	18614	0
scaffold2535	413320	394468	399705	PCv3seq00001	8615222	6286159	6291394	0.97	5248	0
scaffold2535	413320	399729	413319	PCv3seq00001	8615222	6291396	6305009	0.97	13658	0
scaffold1858	734407	729636	734407	PCv3seq00001	8615222	6309792	6305006	0.96	4811	0
scaffold1858	734407	716950	729184	PCv3seq00001	8615222	6322520	6310299	0.97	12280	0
scaffold1858	734407	704962	716770	PCv3seq00001	8615222	6334316	6322558	0.96	11823	0
scaffold1858	734407	695334	704883	PCv3seq00001	8615222	6343880	6334331	0.97	9555	0
scaffold1858	734407	681181	695136	PCv3seq00001	8615222	6357858	6343897	0.97	13966	0
scaffold1858	734407	675559	681180	PCv3seq00001	8615222	6364543	6358920	0.95	5666	0
scaffold1858	734407	659229	675102	PCv3seq00001	8615222	6380939	6365082	0.96	15884	0
scaffold1858	734407	635098	659082	PCv3seq00001	8615222	6405058	6381071	0.96	24057	0
scaffold1858	734407	633049	635059	PCv3seq00001	8615222	6407072	6405067	0.97	2012	0
scaffold1858	734407	622798	633010	PCv3seq00001	8615222	6417279	6407105	0.96	10245	0
scaffold1858	734407	608945	622534	PCv3seq00001	8615222	6430995	6417287	0.96	13721	0
scaffold1858	734407	607175	607888	PCv3seq00001	8615222	6432717	6432008	0.87	721	0
scaffold1858	734407	603592	607111	PCv3seq00001	8615222	6436287	6432762	0.95	3532	0
scaffold1858	734407	592855	603368	PCv3seq00001	8615222	6446933	6436421	0.97	10521	0
scaffold1858	734407	590640	592681	PCv3seq00001	8615222	6449039	6447002	0.93	2064	0
scaffold1858	734407	559452	560775	PCv3seq00001	8615222	6455637	6456955	0.93	1327	0
scaffold1858	734407	584019	590587	PCv3seq00001	8615222	6455640	6449075	0.96	6605	0
scaffold1858	734407	560783	582307	PCv3seq00001	8615222	6456988	6478535	0.96	21585	0
scaffold1858	734407	582335	584021	PCv3seq00001	8615222	6478536	6480222	0.98	1688	0
scaffold1858	734407	556632	559451	PCv3seq00001	8615222	6483046	6480224	0.97	2823	0
scaffold1858	734407	549058	556589	PCv3seq00001	8615222	6490590	6483047	0.97	7547	0
scaffold1858	734407	545690	549002	PCv3seq00001	8615222	6493935	6490614	0.98	3322	0
scaffold1858	734407	543357	545638	PCv3seq00001	8615222	6496219	6493939	0.97	2282	0
scaffold1858	734407	541860	543326	PCv3seq00001	8615222	6497682	6496220	0.95	1469	0
scaffold1858	734407	534014	540596	PCv3seq00001	8615222	6506368	6499781	0.97	6591	0
scaffold1858	734407	523140	533999	PCv3seq00001	8615222	6517272	6506419	0.98	10863	0
scaffold1858	734407	514735	523085	PCv3seq00001	8615222	6525633	6517272	0.97	8369	0
scaffold1858	734407	503931	514691	PCv3seq00001	8615222	6536392	6525641	0.97	10769	0
scaffold1858	734407	502498	503930	PCv3seq00001	8615222	6537979	6536559	0.93	1443	0
scaffold1858	734407	499459	502024	PCv3seq00001	8615222	6540651	6538091	0.95	2569	0
scaffold1858	734407	496754	499402	PCv3seq00001	8615222	6543302	6540655	0.97	2650	0
scaffold1858	734407	491111	496719	PCv3seq00001	8615222	6548936	6543320	0.96	5633	0
scaffold1858	734407	483566	491117	PCv3seq00001	8615222	6556563	6548953	0.96	7621	0
scaffold1858	734407	469380	482533	PCv3seq00001	8615222	6570666	6557532	0.97	13169	0
scaffold1858	734407	461402	469076	PCv3seq00001	8615222	6578338	6570659	0.96	7715	0
scaffold1858	734407	460852	461369	PCv3seq00001	8615222	6578875	6578339	0.92	537	0
scaffold1858	734407	458374	460821	PCv3seq00001	8615222	6581310	6578876	0.95	2459	0
scaffold1858	734407	440538	458205	PCv3seq00001	8615222	6599000	6581343	0.98	17689	0
scaffold1858	734407	424282	440501	PCv3seq00001	8615222	6615256	6599008	0.97	16276	0
scaffold1858	734407	422011	424225	PCv3seq00001	8615222	6617478	6615266	0.97	2216	0
scaffold1858	734407	402740	421899	PCv3seq00001	8615222	6636644	6617479	0.97	19195	0
scaffold1858	734407	396964	402684	PCv3seq00001	8615222	6642413	6636660	0.95	5769	0
scaffold1858	734407	390199	396439	PCv3seq00001	8615222	6648649	6642404	0.95	6275	0
scaffold1858	734407	372246	390201	PCv3seq00001	8615222	6666719	6648774	0.97	17997	0
scaffold1858	734407	370082	371723	PCv3seq00001	8615222	6668534	6666897	0.97	1642	0
scaffold1858	734407	367088	369912	PCv3seq00001	8615222	6671454	6668629	0.95	2855	0
scaffold1858	734407	363462	367090	PCv3seq00001	8615222	6675126	6671497	0.97	3640	0
scaffold1858	734407	357564	362924	PCv3seq00001	8615222	6680973	6675612	0.97	5369	0
scaffold1858	734407	346156	357566	PCv3seq00001	8615222	6692420	6681012	0.98	11432	0
scaffold1858	734407	330293	346108	PCv3seq00001	8615222	6708249	6692421	0.97	15843	0
scaffold1858	734407	325990	330108	PCv3seq00001	8615222	6712388	6708265	0.97	4125	0
scaffold1858	734407	321022	325813	PCv3seq00001	8615222	6717170	6712390	0.98	4794	0
scaffold1858	734407	313305	320963	PCv3seq00001	8615222	6724844	6717181	0.98	7683	0
scaffold1858	734407	310352	313223	PCv3seq00001	8615222	6727821	6724947	0.95	2877	0
scaffold1858	734407	298796	309864	PCv3seq00001	8615222	6739322	6728254	0.97	11087	0
scaffold1858	734407	289480	298700	PCv3seq00001	8615222	6748547	6739323	0.97	9239	0
scaffold1858	734407	273320	288988	PCv3seq00001	8615222	6764741	6749058	0.96	15700	0
scaffold1858	734407	272469	273242	PCv3seq00001	8615222	6765585	6764811	0.96	775	0
scaffold1858	734407	245493	272442	PCv3seq00001	8615222	6792541	6765602	0.98	26991	0
scaffold1858	734407	230919	245447	PCv3seq00001	8615222	6807123	6792560	0.97	14582	0
scaffold1858	734407	223094	230815	PCv3seq00001	8615222	6814843	6807124	0.97	7740	0
scaffold1858	734407	219022	223036	PCv3seq00001	8615222	6818852	6814844	0.97	4016	0
scaffold1858	734407	211714	218909	PCv3seq00001	8615222	6826149	6818949	0.98	7201	0
scaffold1858	734407	208037	211574	PCv3seq00001	8615222	6829749	6826196	0.97	3571	0
scaffold1858	734407	198411	207940	PCv3seq00001	8615222	6839304	6829766	0.99	9540	0
scaffold1858	734407	197485	198282	PCv3seq00001	8615222	6840101	6839305	0.96	800	0
scaffold1858	734407	175304	197436	PCv3seq00001	8615222	6862341	6840220	0.97	22171	0
scaffold1858	734407	156315	175275	PCv3seq00001	8615222	6881335	6862378	0.98	18982	0
scaffold1858	734407	154860	155957	PCv3seq00001	8615222	6882523	6881411	0.96	1113	0
scaffold1858	734407	146492	154837	PCv3seq00001	8615222	6890862	6882520	0.98	8357	0
scaffold1858	734407	137941	145896	PCv3seq00001	8615222	6899336	6891381	0.99	7956	0
scaffold1858	734407	126100	137597	PCv3seq00001	8615222	6910842	6899337	0.97	11508	0
scaffold1858	734407	118523	125815	PCv3seq00001	8615222	6918364	6911065	0.97	7316	0
scaffold1858	734407	115999	118488	PCv3seq00001	8615222	6920874	6918374	0.97	2503	0
scaffold1858	734407	91474	115931	PCv3seq00001	8615222	6945382	6920908	0.99	24476	0
scaffold1858	734407	82266	91361	PCv3seq00001	8615222	6954478	6945383	0.99	9096	0
scaffold1858	734407	56524	82190	PCv3seq00001	8615222	6980227	6954548	0.98	25704	0
scaffold1858	734407	50554	56403	PCv3seq00001	8615222	6986101	6980251	0.99	5853	0
scaffold1858	734407	38799	50473	PCv3seq00001	8615222	6997773	6986102	0.98	11684	0
scaffold1858	734407	34656	38753	PCv3seq00001	8615222	7001871	6997784	0.97	4101	0
scaffold1858	734407	33409	34361	PCv3seq00001	8615222	7003136	7002183	0.99	954	0
scaffold1858	734407	29045	33355	PCv3seq00001	8615222	7007462	7003157	0.98	4313	0
scaffold1858	734407	28120	28970	PCv3seq00001	8615222	7008308	7007465	0.94	859	0
scaffold1858	734407	26114	28068	PCv3seq00001	8615222	7010307	7008350	0.96	1959	0
scaffold1858	734407	15515	26114	PCv3seq00001	8615222	7020927	7010334	0.97	10632	0
scaffold1858	734407	3222	15350	PCv3seq00001	8615222	7033196	7021081	0.97	12146	0
scaffold1858	734407	1333	3223	PCv3seq00001	8615222	7035208	7033318	0.98	1891	0
scaffold1858	734407	29	834	PCv3seq00001	8615222	7036014	7035209	0.94	809	0
scaffold230	247600	234106	247384	PCv3seq00001	8615222	7049439	7036149	0.97	13313	0
scaffold230	247600	222479	234018	PCv3seq00001	8615222	7061009	7049439	0.97	11581	0
scaffold230	247600	213765	222262	PCv3seq00001	8615222	7069511	7061022	0.97	8506	0
scaffold230	247600	211350	213616	PCv3seq00001	8615222	7071929	7069660	0.97	2270	0
scaffold230	247600	186648	211313	PCv3seq00001	8615222	7096612	7071930	0.98	24709	0
scaffold230	247600	185017	186607	PCv3seq00001	8615222	7098233	7096627	0.97	1607	0
scaffold230	247600	178364	185013	PCv3seq00001	8615222	7104936	7098278	0.97	6674	0
scaffold230	247600	177428	178293	PCv3seq00001	8615222	7105840	7104976	0.97	866	0
scaffold230	247600	173644	177379	PCv3seq00001	8615222	7109559	7105844	0.94	3749	0
scaffold230	247600	171260	173588	PCv3seq00001	8615222	7111905	7109568	0.95	2338	0
scaffold230	247600	170540	171241	PCv3seq00001	8615222	7112618	7111900	0.93	721	0
scaffold230	247600	168462	170405	PCv3seq00001	8615222	7114696	7112740	0.94	1961	0
scaffold230	247600	163035	166394	PCv3seq00001	8615222	7118027	7114701	0.94	3366	0
scaffold230	247600	153581	162266	PCv3seq00001	8615222	7126713	7118027	0.96	8710	0
scaffold230	247600	130414	153510	PCv3seq00001	8615222	7149807	7126725	0.97	23157	0
scaffold230	247600	127657	130389	PCv3seq00001	8615222	7152575	7149856	0.96	2734	0
scaffold230	247600	124793	127412	PCv3seq00001	8615222	7155413	7152798	0.97	2623	0
scaffold230	247600	117824	124661	PCv3seq00001	8615222	7162410	7155565	0.97	6860	0
scaffold1615	14299	2017	5931	PCv3seq00001	8615222	7181328	7185250	0.96	3929	0
scaffold1615	14299	11512	12727	PCv3seq00001	8615222	7185264	7186478	0.97	1216	0
scaffold1615	14299	12728	14187	PCv3seq00001	8615222	7186512	7187974	0.95	1464	0
scaffold1166	21592	9854	11308	PCv3seq00001	8615222	7200316	7198867	0.97	1456	0
scaffold1166	21592	8592	9621	PCv3seq00001	8615222	7201701	7200677	0.97	1030	0
scaffold1166	21592	7648	8490	PCv3seq00001	8615222	7202583	7201742	0.95	843	0
scaffold1166	21592	4165	7396	PCv3seq00001	8615222	7206001	7202780	0.94	3251	0
scaffold1166	21592	3176	4018	PCv3seq00001	8615222	7206880	7206038	0.97	843	0
scaffold1166	21592	2628	3149	PCv3seq00001	8615222	7207402	7206881	0.96	522	0
scaffold1166	21592	6720	7396	PCv3seq00001	8615222	7210298	7209618	0.97	682	0
scaffold1166	21592	2628	3149	PCv3seq00001	8615222	7211014	7210493	0.98	522	0
scaffold1166	21592	1278	2054	PCv3seq00001	8615222	7212334	7211547	0.92	788	0
scaffold1166	21592	570	1217	PCv3seq00001	8615222	7213007	7212361	0.96	648	0
scaffold1615	14299	5985	8025	PCv3seq00001	8615222	7334919	7336960	0.99	2042	0
scaffold1615	14299	8218	11350	PCv3seq00001	8615222	7337015	7340147	0.99	3133	0
scaffold1748	11251	7075	11001	PCv3seq00001	8615222	7361033	7357108	0.9	3930	0
scaffold1748	11251	539	7064	PCv3seq00001	8615222	7367659	7361112	0.91	6559	0
scaffold823	11605	7256	9070	PCv3seq00001	8615222	7429305	7427500	0.96	1817	0
scaffold823	11605	545	7020	PCv3seq00001	8615222	7436074	7429552	0.94	6538	0
scaffold230	247600	109817	117831	PCv3seq00001	8615222	7511714	7503707	0.96	8046	0
scaffold230	247600	105917	109761	PCv3seq00001	8615222	7515561	7511721	0.97	3861	0
scaffold230	247600	101582	105918	PCv3seq00001	8615222	7519957	7515633	0.97	4348	0
scaffold230	247600	97136	101500	PCv3seq00001	8615222	7524312	7519962	0.95	4385	0
scaffold230	247600	90237	97087	PCv3seq00001	8615222	7531204	7524336	0.97	6878	0
scaffold230	247600	88599	90190	PCv3seq00001	8615222	7532802	7531205	0.98	1598	0
scaffold230	247600	87543	88562	PCv3seq00001	8615222	7533834	7532808	0.98	1027	0
scaffold230	247600	82005	84593	PCv3seq00001	8615222	7539347	7536744	0.97	2604	0
scaffold230	247600	77339	81778	PCv3seq00001	8615222	7544154	7539700	0.96	4481	0
scaffold230	247600	72643	77294	PCv3seq00001	8615222	7548843	7544187	0.98	4659	0
scaffold230	247600	65544	72592	PCv3seq00001	8615222	7555916	7548851	0.97	7081	0
scaffold230	247600	62027	65478	PCv3seq00001	8615222	7559397	7555936	0.97	3471	0
scaffold230	247600	60653	61939	PCv3seq00001	8615222	7560676	7559398	0.96	1293	0
scaffold230	247600	53147	60714	PCv3seq00001	8615222	7568324	7560757	0.98	7570	0
scaffold230	247600	51741	53146	PCv3seq00001	8615222	7569793	7568376	0.98	1418	0
scaffold230	247600	16961	51625	PCv3seq00001	8615222	7604492	7569794	0.97	34830	0
scaffold230	247600	5149	14883	PCv3seq00001	8615222	7615175	7605419	0.97	9782	0
scaffold230	247600	1	5090	PCv3seq00001	8615222	7620288	7615196	0.98	5094	0
scaffold2781	62656	61444	62282	PCv3seq00001	8615222	7621518	7620680	0.99	839	0
scaffold2781	62656	59656	61407	PCv3seq00001	8615222	7623277	7621523	0.97	1756	0
scaffold2781	62656	49088	59479	PCv3seq00001	8615222	7633657	7623305	0.96	10434	0
scaffold2781	62656	43010	49064	PCv3seq00001	8615222	7639698	7633656	0.96	6062	0
scaffold2781	62656	35607	42803	PCv3seq00001	8615222	7646887	7639707	0.96	7203	0
scaffold2781	62656	33056	35500	PCv3seq00001	8615222	7649345	7646888	0.95	2463	0
scaffold2781	62656	25834	33011	PCv3seq00001	8615222	7656531	7649387	0.96	7198	0
scaffold2781	62656	22864	25798	PCv3seq00001	8615222	7659478	7656541	0.97	2941	0
scaffold2781	62656	20323	22629	PCv3seq00001	8615222	7661798	7659496	0.95	2311	0
scaffold2781	62656	12512	14826	PCv3seq00001	8615222	7662558	7664852	0.94	2329	0
scaffold2781	62656	11491	12252	PCv3seq00001	8615222	7662562	7661801	0.97	762	0
scaffold2781	62656	16984	17541	PCv3seq00001	8615222	7666890	7667447	0.93	562	0
scaffold2781	62656	17576	20274	PCv3seq00001	8615222	7667448	7670146	0.97	2699	0
scaffold2781	62656	9655	10211	PCv3seq00001	8615222	7670706	7670149	0.93	559	0
scaffold2781	62656	2552	9544	PCv3seq00001	8615222	7677716	7670710	0.96	7018	0
scaffold3019	35141	31159	35141	PCv3seq00001	8615222	7687147	7683143	0.97	4016	0
scaffold3019	35141	27268	31070	PCv3seq00001	8615222	7690957	7687157	0.97	3823	0
scaffold3019	35141	8233	26533	PCv3seq00001	8615222	7709887	7691607	0.97	18330	0
scaffold3019	35141	7158	8220	PCv3seq00001	8615222	7710984	7709923	0.98	1063	0
scaffold3019	35141	6130	7134	PCv3seq00001	8615222	7711988	7710985	0.98	1005	0
scaffold3019	35141	5262	6071	PCv3seq00001	8615222	7712856	7712046	0.97	813	0
scaffold3019	35141	29	5211	PCv3seq00001	8615222	7718104	7712871	0.97	5241	0
scaffold3119	49436	43242	49409	PCv3seq00001	8615222	7724285	7718096	0.98	6192	0
scaffold3119	49436	35308	43188	PCv3seq00001	8615222	7732159	7724286	0.98	7883	0
scaffold3119	49436	27256	35306	PCv3seq00001	8615222	7740250	7732192	0.98	8078	0
scaffold3119	49436	9431	27122	PCv3seq00001	8615222	7757910	7740259	0.97	17733	0
scaffold3119	49436	4358	9395	PCv3seq00001	8615222	7762938	7757911	0.99	5038	0
scaffold3119	49436	30	4180	PCv3seq00001	8615222	7767182	7763037	0.98	4151	0
scaffold347	10863	255	1762	PCv3seq00001	8615222	7767178	7768685	0.97	1512	0
scaffold347	10863	2418	7338	PCv3seq00001	8615222	7769110	7774075	0.97	4984	0
scaffold347	10863	7381	10834	PCv3seq00001	8615222	7774103	7777557	0.97	3473	0
scaffold2909	345858	343775	345831	PCv3seq00001	8615222	7779608	7777553	0.98	2058	0
scaffold2909	345858	338914	343730	PCv3seq00001	8615222	7784401	7779609	0.97	4817	0
scaffold2909	345858	336444	338504	PCv3seq00001	8615222	7786517	7784457	0.97	2068	0
scaffold2909	345858	330982	336398	PCv3seq00001	8615222	7791934	7786518	0.97	5433	0
scaffold2909	345858	330254	330956	PCv3seq00001	8615222	7792650	7791935	0.96	716	0
scaffold2909	345858	322548	330221	PCv3seq00001	8615222	7800337	7792651	0.97	7691	0
scaffold2909	345858	303360	322468	PCv3seq00001	8615222	7819444	7800338	0.97	19157	0
scaffold2909	345858	301412	303326	PCv3seq00001	8615222	7821385	7819477	0.98	1918	0
scaffold2909	345858	293574	301373	PCv3seq00001	8615222	7829200	7821386	0.98	7827	0
scaffold2909	345858	279186	293151	PCv3seq00001	8615222	7843392	7829433	0.98	13976	0
scaffold2909	345858	266111	279189	PCv3seq00001	8615222	7856473	7843416	0.97	13131	0
scaffold2909	345858	264555	265784	PCv3seq00001	8615222	7858124	7856895	0.97	1230	0
scaffold2909	345858	262444	264462	PCv3seq00001	8615222	7860144	7858125	0.97	2020	0
scaffold2909	345858	252925	262401	PCv3seq00001	8615222	7869626	7860136	0.97	9491	0
scaffold2909	345858	245863	246540	PCv3seq00001	8615222	7870074	7870748	0.85	679	1e-156
scaffold2909	345858	246748	248302	PCv3seq00001	8615222	7870863	7872406	0.81	1574	0
scaffold2909	345858	248329	249492	PCv3seq00001	8615222	7872542	7873710	0.94	1171	0
scaffold2909	345858	249631	252500	PCv3seq00001	8615222	7873706	7876575	0.9	2871	0
scaffold2909	345858	236335	245426	PCv3seq00001	8615222	7886066	7876965	0.98	9106	0
scaffold2909	345858	226608	236285	PCv3seq00001	8615222	7895724	7886073	0.97	9683	0
scaffold2909	345858	224708	226580	PCv3seq00001	8615222	7897634	7895769	0.95	1881	0
scaffold2909	345858	220012	224649	PCv3seq00001	8615222	7902252	7897635	0.97	4645	0
scaffold2909	345858	209597	219868	PCv3seq00001	8615222	7912592	7902306	0.96	10332	0
scaffold2909	345858	207983	209147	PCv3seq00001	8615222	7913757	7912593	0.99	1165	0
scaffold2909	345858	205177	207945	PCv3seq00001	8615222	7916527	7913758	0.98	2771	0
scaffold2909	345858	196626	205140	PCv3seq00001	8615222	7925081	7916555	0.97	8537	0
scaffold2909	345858	176879	196578	PCv3seq00001	8615222	7944743	7925082	0.97	19753	0
scaffold2909	345858	172930	176819	PCv3seq00001	8615222	7948636	7944742	0.96	3913	0
scaffold2909	345858	163234	172865	PCv3seq00001	8615222	7958239	7948637	0.97	9643	0
scaffold2909	345858	160179	163121	PCv3seq00001	8615222	7961213	7958268	0.97	2953	0
scaffold2909	345858	153802	160045	PCv3seq00001	8615222	7967462	7961222	0.98	6250	0
scaffold2909	345858	152727	153670	PCv3seq00001	8615222	7968449	7967499	0.97	951	0
scaffold2909	345858	146322	152697	PCv3seq00001	8615222	7974838	7968450	0.97	6394	0
scaffold2909	345858	140820	146325	PCv3seq00001	8615222	7980364	7974870	0.98	5514	0
scaffold2909	345858	132012	140674	PCv3seq00001	8615222	7989125	7980459	0.97	8699	0
scaffold2909	345858	123065	128613	PCv3seq00001	8615222	8001335	7995780	0.95	5560	0
scaffold2909	345858	107738	122936	PCv3seq00001	8615222	8016729	8001470	0.94	15306	0
scaffold2909	345858	52865	107741	PCv3seq00001	8615222	8153155	8098237	0.96	54983	0
scaffold2909	345858	39258	52807	PCv3seq00001	8615222	8166677	8153160	0.96	13570	0
scaffold2909	345858	20267	39092	PCv3seq00001	8615222	8185568	8166735	0.97	18865	0
scaffold2909	345858	16995	20115	PCv3seq00001	8615222	8188764	8185619	0.94	3149	0
scaffold2909	345858	15681	16909	PCv3seq00001	8615222	8190053	8188815	0.93	1244	0
scaffold2909	345858	9437	10347	PCv3seq00001	8615222	8192333	8193237	0.87	912	0
scaffold2909	345858	10443	11004	PCv3seq00001	8615222	8193314	8193875	0.85	562	1e-132
scaffold3015	28701	25672	28673	PCv3seq00001	8615222	8207953	8204953	0.97	3003	0
scaffold3015	28701	16051	25532	PCv3seq00001	8615222	8217449	8207978	0.95	9519	0
scaffold3015	28701	13909	15296	PCv3seq00001	8615222	8219343	8217955	0.94	1389	0
scaffold3015	28701	10666	13796	PCv3seq00001	8615222	8222568	8219461	0.95	3132	0
scaffold3015	28701	207	2072	PCv3seq00001	8615222	8240399	8242256	0.96	1866	0
scaffold3015	28701	2151	2931	PCv3seq00001	8615222	8242272	8243052	0.94	781	0
scaffold3015	28701	3020	6387	PCv3seq00001	8615222	8243053	8246426	0.96	3388	0
scaffold3015	28701	6486	7327	PCv3seq00001	8615222	8246884	8247725	0.96	842	0
scaffold3015	28701	7366	9682	PCv3seq00001	8615222	8247747	8250041	0.94	2327	0
scaffold2062	89898	554	18058	PCv3seq00001	8615222	8222833	8240379	0.97	17584	0
scaffold2062	89898	24981	28604	PCv3seq00001	8615222	8254070	8250446	0.86	3634	0
scaffold2062	89898	19033	19544	PCv3seq00001	8615222	8263785	8264290	0.85	512	1e-122
scaffold2062	89898	20807	21574	PCv3seq00001	8615222	8264852	8265619	0.97	768	0
scaffold2062	89898	22182	23511	PCv3seq00001	8615222	8266122	8267419	0.87	1331	0
scaffold2062	89898	23832	24442	PCv3seq00001	8615222	8268118	8268729	0.98	612	0
scaffold2062	89898	29590	30280	PCv3seq00001	8615222	8274680	8275370	0.95	691	0
scaffold2062	89898	30521	31480	PCv3seq00001	8615222	8275556	8276505	0.92	973	0
scaffold2062	89898	31488	48198	PCv3seq00001	8615222	8276554	8293269	0.95	16793	0
scaffold2062	89898	48334	49783	PCv3seq00001	8615222	8293328	8294795	0.93	1471	0
scaffold2062	89898	49799	55669	PCv3seq00001	8615222	8294841	8300701	0.95	5910	0
scaffold2062	89898	55673	58055	PCv3seq00001	8615222	8300734	8303122	0.95	2400	0
scaffold2062	89898	58241	60335	PCv3seq00001	8615222	8303123	8305225	0.97	2104	0
scaffold2062	89898	60768	61479	PCv3seq00001	8615222	8305523	8306215	0.89	718	0
scaffold2062	89898	61559	65017	PCv3seq00001	8615222	8306293	8309762	0.94	3478	0
scaffold2062	89898	65193	66175	PCv3seq00001	8615222	8309951	8310932	0.95	985	0
scaffold2062	89898	67081	70333	PCv3seq00001	8615222	8311769	8315028	0.91	3267	0
scaffold2062	89898	70508	74208	PCv3seq00001	8615222	8315061	8318748	0.94	3711	0
scaffold2062	89898	74326	79498	PCv3seq00001	8615222	8318756	8323924	0.94	5189	0
scaffold2062	89898	79503	80741	PCv3seq00001	8615222	8323980	8325210	0.93	1239	0
scaffold2062	89898	82235	83988	PCv3seq00001	8615222	8327122	8328876	0.94	1757	0
scaffold2062	89898	84327	86058	PCv3seq00001	8615222	8331017	8332759	0.93	1751	0
scaffold2062	89898	86325	89641	PCv3seq00001	8615222	8335976	8339288	0.93	3322	0
scaffold3081	10043	4093	10014	PCv3seq00001	8615222	8345555	8339638	0.97	5926	0
scaffold3081	10043	2547	4044	PCv3seq00001	8615222	8347053	8345573	0.97	1498	0
scaffold3081	10043	1	2461	PCv3seq00001	8615222	8349522	8347054	0.96	2489	0
scaffold2626	9076	307	3103	PCv3seq00001	8615222	8398403	8401194	0.98	2798	0
scaffold2626	9076	3265	6259	PCv3seq00001	8615222	8401227	8404230	0.97	3006	0
scaffold2626	9076	6295	8178	PCv3seq00001	8615222	8404243	8406125	0.98	1885	0
scaffold2626	9076	8248	9076	PCv3seq00001	8615222	8406147	8406975	0.97	829	0
scaffold820	128315	126492	128290	PCv3seq00001	8615222	8416110	8414313	0.94	1802	0
scaffold820	128315	119154	126100	PCv3seq00001	8615222	8423433	8416483	0.97	6958	0
scaffold820	128315	116202	118939	PCv3seq00001	8615222	8426312	8423557	0.96	2766	0
scaffold820	128315	110105	116174	PCv3seq00001	8615222	8432511	8426398	0.97	6114	0
scaffold820	128315	108916	110074	PCv3seq00001	8615222	8433675	8432512	0.94	1169	0
scaffold820	128315	96272	108889	PCv3seq00001	8615222	8446274	8433676	0.97	12659	0
scaffold820	128315	91698	96237	PCv3seq00001	8615222	8450836	8446285	0.96	4559	0
scaffold820	128315	87972	90621	PCv3seq00001	8615222	8454486	8451839	0.97	2654	0
scaffold820	128315	77119	87680	PCv3seq00001	8615222	8465253	8454689	0.97	10585	0
scaffold820	128315	66596	77080	PCv3seq00001	8615222	8475766	8465269	0.96	10537	0
scaffold820	128315	61376	65940	PCv3seq00001	8615222	8480809	8476236	0.99	4574	0
scaffold820	128315	55002	61347	PCv3seq00001	8615222	8487150	8480807	0.98	6355	0
scaffold820	128315	38103	54853	PCv3seq00001	8615222	8503888	8487169	0.97	16769	0
scaffold820	128315	33047	38030	PCv3seq00001	8615222	8508866	8503889	0.97	4996	0
scaffold820	128315	29598	32918	PCv3seq00001	8615222	8512187	8508867	0.96	3335	0
scaffold820	128315	20236	29567	PCv3seq00001	8615222	8521520	8512190	0.97	9361	0
scaffold820	128315	14085	20234	PCv3seq00001	8615222	8527698	8521553	0.96	6166	0
scaffold820	128315	156	13854	PCv3seq00001	8615222	8541384	8527699	0.97	13740	0
scaffold3099	39515	2317	39040	PCv3seq00001	8615222	8578720	8541956	0.97	36815	0
scaffold3099	39515	233	2059	PCv3seq00001	8615222	8580577	8578754	0.97	1827	0
scaffold719	15581	6859	15022	PCv3seq00001	8615222	8589916	8581707	0.96	8226	0
scaffold719	15581	1	6788	PCv3seq00001	8615222	8596706	8589919	0.98	6789	0
scaffold3049	46567	6585	13603	PCv3seq00002	6600061	61168	68199	0.98	7033	0
scaffold3049	46567	13642	25276	PCv3seq00002	6600061	68232	79868	0.98	11648	0
scaffold3049	46567	25329	26361	PCv3seq00002	6600061	79883	80915	0.99	1033	0
scaffold3049	46567	26406	31878	PCv3seq00002	6600061	80948	86408	0.99	5475	0
scaffold3049	46567	32019	46538	PCv3seq00002	6600061	86695	101229	0.98	14536	0
scaffold355	58369	40886	58342	PCv3seq00002	6600061	118697	101222	0.98	17487	0
scaffold355	58369	24969	40838	PCv3seq00002	6600061	134576	118698	0.98	15884	0
scaffold355	58369	17554	24335	PCv3seq00002	6600061	141346	134576	0.96	6796	0
scaffold355	58369	15270	16918	PCv3seq00002	6600061	143438	141827	0.9	1650	0
scaffold355	58369	14354	15197	PCv3seq00002	6600061	144315	143479	0.93	844	0
scaffold355	58369	13736	14295	PCv3seq00002	6600061	144927	144385	0.84	563	1e-109
scaffold355	58369	11739	13485	PCv3seq00002	6600061	146697	144947	0.92	1756	0
scaffold355	58369	11073	11738	PCv3seq00002	6600061	147512	146848	0.86	666	1e-161
scaffold355	58369	3558	11004	PCv3seq00002	6600061	155125	147711	0.96	7451	0
scaffold355	58369	727	3438	PCv3seq00002	6600061	157869	155158	0.98	2712	0
scaffold3086	27083	30	1577	PCv3seq00002	6600061	215934	217481	0.98	1548	0
scaffold3086	27083	1612	4809	PCv3seq00002	6600061	217493	220689	0.98	3198	0
scaffold3086	27083	4981	14177	PCv3seq00002	6600061	220691	229892	0.97	9225	0
scaffold3086	27083	14226	19355	PCv3seq00002	6600061	229916	235049	0.94	5191	0
scaffold3086	27083	19697	27055	PCv3seq00002	6600061	235300	242681	0.97	7388	0
scaffold3132	12217	30	6097	PCv3seq00002	6600061	242672	248749	0.97	6082	0
scaffold3132	12217	6127	12193	PCv3seq00002	6600061	248750	254824	0.97	6082	0
scaffold1259	131257	113782	131230	PCv3seq00002	6600061	272278	254821	0.97	17468	0
scaffold1259	131257	112549	113489	PCv3seq00002	6600061	273213	272273	0.98	941	0
scaffold1259	131257	108491	109240	PCv3seq00002	6600061	274063	273314	0.96	750	0
scaffold1259	131257	106959	108404	PCv3seq00002	6600061	275514	274067	0.96	1448	0
scaffold1259	131257	98256	106954	PCv3seq00002	6600061	284248	275547	0.97	8720	0
scaffold1259	131257	81466	98260	PCv3seq00002	6600061	301230	284413	0.97	16855	0
scaffold1259	131257	77048	81465	PCv3seq00002	6600061	309381	304979	0.96	4430	0
scaffold1259	131257	71762	76956	PCv3seq00002	6600061	314589	309409	0.97	5197	0
scaffold1259	131257	60823	67020	PCv3seq00002	6600061	314592	320792	0.97	6204	0
scaffold1259	131257	67120	71681	PCv3seq00002	6600061	320793	325344	0.97	4562	0
scaffold1259	131257	54595	60483	PCv3seq00002	6600061	331255	325342	0.96	5928	0
scaffold1259	131257	48820	54316	PCv3seq00002	6600061	336758	331262	0.96	5528	0
scaffold1259	131257	34222	48537	PCv3seq00002	6600061	351078	336775	0.98	14330	0
scaffold1259	131257	33250	34244	PCv3seq00002	6600061	352080	351084	0.95	1004	0
scaffold1259	131257	32675	33257	PCv3seq00002	6600061	352713	352127	0.94	587	0
scaffold1259	131257	31503	32630	PCv3seq00002	6600061	353823	352714	0.97	1128	0
scaffold1259	131257	25361	31466	PCv3seq00002	6600061	359954	353829	0.97	6132	0
scaffold1259	131257	21668	25289	PCv3seq00002	6600061	363562	359965	0.94	3638	0
scaffold1259	131257	20522	21640	PCv3seq00002	6600061	364683	363563	0.95	1123	0
scaffold1259	131257	17840	20453	PCv3seq00002	6600061	367292	364684	0.96	2614	0
scaffold1259	131257	16107	17805	PCv3seq00002	6600061	369012	367304	0.91	1722	0
scaffold1259	131257	15040	16068	PCv3seq00002	6600061	370036	369008	0.93	1034	0
scaffold1259	131257	12060	14985	PCv3seq00002	6600061	372953	370039	0.94	2929	0
scaffold1259	131257	7660	11820	PCv3seq00002	6600061	377585	373449	0.93	4175	0
scaffold1259	131257	2696	7419	PCv3seq00002	6600061	382488	377774	0.94	4747	0
scaffold1259	131257	28	745	PCv3seq00002	6600061	414735	414007	0.91	731	0
scaffold3035	25528	29	973	PCv3seq00002	6600061	415563	416509	0.95	947	0
scaffold3035	25528	1034	2778	PCv3seq00002	6600061	416512	418256	0.97	1745	0
scaffold3035	25528	2840	4247	PCv3seq00002	6600061	418285	419683	0.96	1415	0
scaffold3035	25528	4461	13522	PCv3seq00002	6600061	419936	429006	0.96	9087	0
scaffold3035	25528	13585	19585	PCv3seq00002	6600061	429007	435003	0.94	6041	0
scaffold3035	25528	19681	25501	PCv3seq00002	6600061	435014	440821	0.96	5826	0
scaffold3117	49887	32183	49860	PCv3seq00002	6600061	458503	440822	0.95	17731	0
scaffold3117	49887	15979	32059	PCv3seq00002	6600061	474726	458629	0.96	16130	0
scaffold3117	49887	10802	15828	PCv3seq00002	6600061	479934	474869	0.95	5076	0
scaffold3117	49887	4950	10180	PCv3seq00002	6600061	485297	480047	0.97	5259	0
scaffold3117	49887	3839	4798	PCv3seq00002	6600061	486415	485454	0.96	962	0
scaffold3117	49887	40	3804	PCv3seq00002	6600061	490181	486416	0.97	3778	0
scaffold3140	67483	316	8940	PCv3seq00002	6600061	490504	499086	0.96	8663	0
scaffold3140	67483	8965	23992	PCv3seq00002	6600061	499086	514152	0.97	15100	0
scaffold3140	67483	24234	25073	PCv3seq00002	6600061	514285	515121	0.96	842	0
scaffold3140	67483	25264	26881	PCv3seq00002	6600061	515315	516941	0.93	1631	0
scaffold3140	67483	27373	28514	PCv3seq00002	6600061	519178	520326	0.85	1153	0
scaffold3140	67483	28657	33213	PCv3seq00002	6600061	520472	525029	0.94	4572	0
scaffold3140	67483	33288	34602	PCv3seq00002	6600061	525117	526431	0.96	1316	0
scaffold3140	67483	34774	42766	PCv3seq00002	6600061	526436	534429	0.96	8040	0
scaffold3140	67483	43362	60096	PCv3seq00002	6600061	534871	551597	0.95	16791	0
scaffold3140	67483	60100	67480	PCv3seq00002	6600061	551640	558994	0.96	7404	0
scaffold2216	190700	9	1176	PCv3seq00002	6600061	558999	560160	0.96	1171	0
scaffold2216	190700	1216	9324	PCv3seq00002	6600061	560193	568299	0.96	8142	0
scaffold2216	190700	9414	11341	PCv3seq00002	6600061	568323	570253	0.94	1937	0
scaffold2216	190700	11391	14467	PCv3seq00002	6600061	570276	573358	0.93	3090	0
scaffold2216	190700	14476	15756	PCv3seq00002	6600061	573437	574718	0.95	1284	0
scaffold2216	190700	15936	22881	PCv3seq00002	6600061	574719	581659	0.96	6960	0
scaffold2216	190700	22925	23843	PCv3seq00002	6600061	581682	582596	0.94	920	0
scaffold2216	190700	23852	27883	PCv3seq00002	6600061	582716	586700	0.92	4050	0
scaffold2216	190700	27885	32532	PCv3seq00002	6600061	586763	591398	0.95	4652	0
scaffold2216	190700	32576	36524	PCv3seq00002	6600061	591408	595374	0.96	3977	0
scaffold2216	190700	36689	59481	PCv3seq00002	6600061	595698	618472	0.96	22840	0
scaffold2216	190700	59551	60894	PCv3seq00002	6600061	618504	619837	0.98	1344	0
scaffold2216	190700	61000	82729	PCv3seq00002	6600061	619917	641654	0.98	21762	0
scaffold2216	190700	82706	89926	PCv3seq00002	6600061	641596	648832	0.97	7249	0
scaffold2216	190700	90299	91290	PCv3seq00002	6600061	649114	650100	0.97	996	0
scaffold2216	190700	91314	92032	PCv3seq00002	6600061	650094	650819	0.97	726	0
scaffold2216	190700	92277	95645	PCv3seq00002	6600061	651026	654421	0.97	3396	0
scaffold2216	190700	95699	99468	PCv3seq00002	6600061	654430	658177	0.96	3782	0
scaffold2216	190700	99502	101665	PCv3seq00002	6600061	658187	660339	0.97	2164	0
scaffold2216	190700	101724	116786	PCv3seq00002	6600061	660361	675431	0.99	15073	0
scaffold2216	190700	116956	132845	PCv3seq00002	6600061	675432	691336	0.97	15920	0
scaffold2216	190700	132926	138241	PCv3seq00002	6600061	691353	696688	0.97	5337	0
scaffold2216	190700	138270	138805	PCv3seq00002	6600061	696692	697219	0.94	537	0
scaffold2216	190700	138872	148599	PCv3seq00002	6600061	697273	706975	0.96	9743	0
scaffold2216	190700	148529	150808	PCv3seq00002	6600061	706860	709155	0.93	2300	0
scaffold2216	190700	151048	153428	PCv3seq00002	6600061	709312	711701	0.97	2392	0
scaffold2216	190700	154016	156600	PCv3seq00002	6600061	711702	714288	0.97	2587	0
scaffold2216	190700	156573	157309	PCv3seq00002	6600061	714288	715024	0.96	737	0
scaffold2216	190700	157280	162952	PCv3seq00002	6600061	714971	720668	0.96	5710	0
scaffold2216	190700	163117	165788	PCv3seq00002	6600061	720701	723374	0.98	2676	0
scaffold2216	190700	166433	167560	PCv3seq00002	6600061	723762	724889	0.96	1128	0
scaffold2216	190700	167650	172044	PCv3seq00002	6600061	724907	729306	0.95	4416	0
scaffold2216	190700	174330	175592	PCv3seq00002	6600061	730717	731973	0.94	1264	0
scaffold2216	190700	175637	181534	PCv3seq00002	6600061	731983	737882	0.94	5904	0
scaffold2216	190700	181705	190694	PCv3seq00002	6600061	737942	746927	0.95	9005	0
scaffold1346	7616	2050	7588	PCv3seq00002	6600061	765979	771523	0.95	5556	0
scaffold3112	78246	72235	78220	PCv3seq00002	6600061	777517	771515	0.95	6006	0
scaffold3112	78246	69745	72193	PCv3seq00002	6600061	780135	777684	0.95	2455	0
scaffold3112	78246	62304	69744	PCv3seq00002	6600061	788475	781032	0.95	7482	0
scaffold3112	78246	55933	62217	PCv3seq00002	6600061	794775	788476	0.96	6305	0
scaffold3112	78246	51117	55674	PCv3seq00002	6600061	799341	794769	0.95	4578	0
scaffold3112	78246	44157	50474	PCv3seq00002	6600061	806323	800018	0.95	6347	0
scaffold3112	78246	36213	44029	PCv3seq00002	6600061	814150	806331	0.96	7844	0
scaffold3112	78246	30434	36057	PCv3seq00002	6600061	819791	814151	0.98	5652	0
scaffold3112	78246	29598	30279	PCv3seq00002	6600061	820490	819809	0.98	682	0
scaffold3112	78246	27146	29601	PCv3seq00002	6600061	822970	820525	0.96	2462	0
scaffold3112	78246	15256	27073	PCv3seq00002	6600061	834797	822972	0.95	11854	0
scaffold3112	78246	13749	15188	PCv3seq00002	6600061	836317	834865	0.94	1454	0
scaffold3112	78246	11370	13722	PCv3seq00002	6600061	838667	836315	0.96	2354	0
scaffold3112	78246	4405	11268	PCv3seq00002	6600061	845605	838761	0.93	6872	0
scaffold3112	78246	510	4359	PCv3seq00002	6600061	849452	845604	0.94	3858	0
scaffold2486	57983	843	1571	PCv3seq00002	6600061	850466	851215	0.93	750	0
scaffold2486	57983	1681	4217	PCv3seq00002	6600061	851313	853848	0.97	2537	0
scaffold2486	57983	4205	11457	PCv3seq00002	6600061	853860	861113	0.95	7268	0
scaffold2486	57983	11530	12413	PCv3seq00002	6600061	861133	862018	0.94	887	0
scaffold2486	57983	13269	24053	PCv3seq00002	6600061	862697	873477	0.96	10793	0
scaffold2486	57983	24195	30912	PCv3seq00002	6600061	873493	880215	0.95	6753	0
scaffold2486	57983	31263	35631	PCv3seq00002	6600061	880620	884971	0.97	4369	0
scaffold2486	57983	41081	47090	PCv3seq00002	6600061	885270	891298	0.98	6029	0
scaffold2486	57983	48218	49874	PCv3seq00002	6600061	891298	892982	0.96	1690	0
scaffold2486	57983	50101	57960	PCv3seq00002	6600061	892974	900846	0.98	7875	0
scaffold2831	65430	64249	65405	PCv3seq00002	6600061	902002	900842	0.98	1161	0
scaffold2831	65430	36143	59610	PCv3seq00002	6600061	930226	906817	0.97	23483	0
scaffold2831	65430	33284	35544	PCv3seq00002	6600061	933046	930770	0.96	2278	0
scaffold2831	65430	28536	33025	PCv3seq00002	6600061	937542	933053	0.96	4495	0
scaffold2831	65430	27927	28486	PCv3seq00002	6600061	938105	937543	0.92	564	0
scaffold2831	65430	20753	27887	PCv3seq00002	6600061	945240	938108	0.97	7148	0
scaffold2831	65430	11526	20754	PCv3seq00002	6600061	954527	945286	0.95	9260	0
scaffold2831	65430	4687	11478	PCv3seq00002	6600061	961303	954528	0.95	6801	0
scaffold2831	65430	395	4623	PCv3seq00002	6600061	965592	961365	0.95	4245	0
scaffold1136	186304	171349	177874	PCv3seq00002	6600061	983985	977455	0.97	6542	0
scaffold1136	186304	167894	171233	PCv3seq00002	6600061	987336	983986	0.96	3353	0
scaffold1136	186304	133246	165650	PCv3seq00002	6600061	1019689	987261	0.95	32514	0
scaffold1136	186304	130663	133200	PCv3seq00002	6600061	1022212	1019690	0.95	2542	0
scaffold1136	186304	129314	130636	PCv3seq00002	6600061	1023612	1022293	0.93	1323	0
scaffold1136	186304	117023	128745	PCv3seq00002	6600061	1035905	1024167	0.97	11749	0
scaffold1136	186304	114288	116492	PCv3seq00002	6600061	1038463	1036262	0.96	2208	0
scaffold1136	186304	107984	112948	PCv3seq00002	6600061	1045191	1040201	0.93	4999	0
scaffold1136	186304	84302	107145	PCv3seq00002	6600061	1067996	1045183	0.95	22902	0
scaffold1136	186304	51756	84278	PCv3seq00002	6600061	1100698	1068053	0.96	32726	0
scaffold1136	186304	45122	51727	PCv3seq00002	6600061	1107291	1100699	0.96	6613	0
scaffold1136	186304	35811	45012	PCv3seq00002	6600061	1116528	1107315	0.96	9231	0
scaffold1136	186304	25658	35814	PCv3seq00002	6600061	1127037	1116849	0.97	10207	0
scaffold1136	186304	18065	24038	PCv3seq00002	6600061	1133548	1127539	0.93	6023	0
scaffold1136	186304	14485	17930	PCv3seq00002	6600061	1137309	1133841	0.91	3476	0
scaffold1136	186304	12763	14233	PCv3seq00002	6600061	1139057	1137583	0.91	1479	0
scaffold3127	20442	502	15342	PCv3seq00002	6600061	1139110	1153965	0.97	14872	0
scaffold3127	20442	15376	20422	PCv3seq00002	6600061	1153966	1159008	0.97	5052	0
scaffold2873	57355	56792	57341	PCv3seq00002	6600061	1159543	1158994	0.93	550	0
scaffold2873	57355	49758	56705	PCv3seq00002	6600061	1166547	1159594	0.95	6974	0
scaffold2873	57355	39122	49610	PCv3seq00002	6600061	1177037	1166556	0.98	10490	0
scaffold2873	57355	33478	39040	PCv3seq00002	6600061	1182622	1177038	0.96	5590	0
scaffold2873	57355	31171	33427	PCv3seq00002	6600061	1184912	1182635	0.96	2278	0
scaffold2873	57355	25800	31178	PCv3seq00002	6600061	1190733	1185374	0.96	5398	0
scaffold2873	57355	23093	25655	PCv3seq00002	6600061	1193497	1190937	0.96	2567	0
scaffold2873	57355	18912	22723	PCv3seq00002	6600061	1197871	1194064	0.93	3817	0
scaffold2873	57355	17393	17960	PCv3seq00002	6600061	1199834	1199267	0.79	568	3e-55
scaffold2873	57355	7459	16180	PCv3seq00002	6600061	1214937	1206216	0.95	8744	0
scaffold2873	57355	6212	7007	PCv3seq00002	6600061	1216151	1215355	0.96	797	0
scaffold353	514553	638	4491	PCv3seq00002	6600061	1216600	1220486	0.95	3893	0
scaffold353	514553	4528	5977	PCv3seq00002	6600061	1220523	1222014	0.95	1492	0
scaffold353	514553	5977	6611	PCv3seq00002	6600061	1223290	1223935	0.93	646	0
scaffold353	514553	6819	9289	PCv3seq00002	6600061	1224014	1226488	0.96	2475	0
scaffold353	514553	9290	12951	PCv3seq00002	6600061	1226534	1230192	0.94	3666	0
scaffold353	514553	12976	17878	PCv3seq00002	6600061	1230190	1235106	0.98	4919	0
scaffold353	514553	18086	22116	PCv3seq00002	6600061	1255090	1259118	0.97	4031	0
scaffold353	514553	22112	24042	PCv3seq00002	6600061	1259341	1261270	0.98	1931	0
scaffold353	514553	24085	27193	PCv3seq00002	6600061	1261271	1264374	0.97	3110	0
scaffold353	514553	27253	27894	PCv3seq00002	6600061	1264378	1265022	0.91	648	0
scaffold353	514553	27944	33446	PCv3seq00002	6600061	1265022	1270544	0.94	5541	0
scaffold353	514553	35831	45894	PCv3seq00002	6600061	1281796	1291853	0.96	10081	0
scaffold353	514553	45914	51535	PCv3seq00002	6600061	1291888	1297519	0.96	5634	0
scaffold353	514553	52094	62189	PCv3seq00002	6600061	1298064	1308181	0.94	10174	0
scaffold353	514553	62360	74165	PCv3seq00002	6600061	1308464	1320213	0.96	11823	0
scaffold353	514553	74902	80851	PCv3seq00002	6600061	1320395	1326343	0.98	5952	0
scaffold353	514553	80934	83710	PCv3seq00002	6600061	1326348	1329118	0.98	2780	0
scaffold353	514553	85388	87974	PCv3seq00002	6600061	1334178	1336768	0.92	2594	0
scaffold353	514553	96000	97335	PCv3seq00002	6600061	1344664	1346008	0.8	1345	1e-146
scaffold353	514553	97837	102597	PCv3seq00002	6600061	1346513	1351270	0.93	4794	0
scaffold353	514553	102756	110079	PCv3seq00002	6600061	1351287	1358616	0.95	7356	0
scaffold353	514553	110664	113400	PCv3seq00002	6600061	1359135	1361872	0.97	2738	0
scaffold353	514553	113464	114852	PCv3seq00002	6600061	1361909	1363296	0.96	1390	0
scaffold353	514553	114881	128692	PCv3seq00002	6600061	1363359	1377190	0.97	13859	0
scaffold353	514553	128862	131560	PCv3seq00002	6600061	1377191	1379887	0.97	2700	0
scaffold353	514553	131539	133869	PCv3seq00002	6600061	1379893	1382208	0.94	2342	0
scaffold353	514553	133911	144796	PCv3seq00002	6600061	1382230	1393122	0.96	10922	0
scaffold353	514553	144823	146855	PCv3seq00002	6600061	1393114	1395139	0.96	2037	0
scaffold353	514553	146944	151196	PCv3seq00002	6600061	1395232	1399462	0.94	4256	0
scaffold353	514553	151245	168986	PCv3seq00002	6600061	1399491	1417215	0.97	17790	0
scaffold353	514553	169081	170892	PCv3seq00002	6600061	1417235	1419043	0.95	1812	0
scaffold353	514553	170930	175741	PCv3seq00002	6600061	1419066	1423876	0.96	4820	0
scaffold353	514553	175734	180338	PCv3seq00002	6600061	1423893	1428504	0.93	4638	0
scaffold353	514553	182510	183877	PCv3seq00002	6600061	1431666	1433042	0.85	1383	0
scaffold353	514553	184953	186353	PCv3seq00002	6600061	1434114	1435521	0.94	1408	0
scaffold353	514553	186897	189140	PCv3seq00002	6600061	1436008	1438254	0.92	2252	0
scaffold353	514553	189298	196936	PCv3seq00002	6600061	1438484	1446117	0.95	7659	0
scaffold353	514553	196970	197829	PCv3seq00002	6600061	1446118	1446968	0.96	860	0
scaffold353	514553	198082	199845	PCv3seq00002	6600061	1447400	1449151	0.97	1765	0
scaffold353	514553	199891	201969	PCv3seq00002	6600061	1449152	1451193	0.91	2082	0
scaffold353	514553	202879	206711	PCv3seq00002	6600061	1452299	1456129	0.95	3835	0
scaffold353	514553	207349	218442	PCv3seq00002	6600061	1456627	1467705	0.97	11098	0
scaffold353	514553	218445	220169	PCv3seq00002	6600061	1467752	1469476	0.94	1735	0
scaffold353	514553	220425	224418	PCv3seq00002	6600061	1469863	1473840	0.95	3996	0
scaffold353	514553	224467	226284	PCv3seq00002	6600061	1473841	1475663	0.97	1829	0
scaffold353	514553	226325	231887	PCv3seq00002	6600061	1475664	1481252	0.95	5603	0
scaffold353	514553	231881	244655	PCv3seq00002	6600061	1481276	1494048	0.96	12825	0
scaffold353	514553	244685	246625	PCv3seq00002	6600061	1494081	1496022	0.96	1950	0
scaffold353	514553	246905	250846	PCv3seq00002	6600061	1496217	1500158	0.95	3959	0
scaffold353	514553	251027	252668	PCv3seq00002	6600061	1500161	1501811	0.97	1651	0
scaffold353	514553	252014	252668	PCv3seq00002	6600061	1501325	1501979	0.8	655	3e-75
scaffold353	514553	252816	255048	PCv3seq00002	6600061	1502014	1504250	0.97	2240	0
scaffold353	514553	255082	257976	PCv3seq00002	6600061	1504306	1507218	0.96	2917	0
scaffold353	514553	258024	265528	PCv3seq00002	6600061	1507223	1514721	0.97	7507	0
scaffold353	514553	265641	277685	PCv3seq00002	6600061	1514733	1526793	0.98	12078	0
scaffold353	514553	277755	279722	PCv3seq00002	6600061	1526803	1528775	0.97	1974	0
scaffold353	514553	280104	296746	PCv3seq00002	6600061	1528785	1545423	0.98	16666	0
scaffold353	514553	296998	308283	PCv3seq00002	6600061	1545624	1556900	0.97	11307	0
scaffold353	514553	308340	311169	PCv3seq00002	6600061	1556907	1559738	0.96	2833	0
scaffold353	514553	311268	317755	PCv3seq00002	6600061	1559858	1566355	0.97	6505	0
scaffold353	514553	317796	318530	PCv3seq00002	6600061	1566384	1567113	0.96	738	0
scaffold353	514553	319075	321652	PCv3seq00002	6600061	1567544	1570116	0.95	2582	0
scaffold353	514553	321708	324856	PCv3seq00002	6600061	1570117	1573262	0.96	3158	0
scaffold353	514553	324892	333038	PCv3seq00002	6600061	1573280	1581427	0.96	8174	0
scaffold353	514553	333079	355043	PCv3seq00002	6600061	1581428	1603401	0.96	22038	0
scaffold353	514553	355096	361399	PCv3seq00002	6600061	1603411	1609690	0.95	6370	0
scaffold353	514553	361424	369874	PCv3seq00002	6600061	1609714	1618194	0.94	8523	0
scaffold353	514553	369905	372403	PCv3seq00002	6600061	1618181	1620681	0.97	2504	0
scaffold353	514553	372551	374535	PCv3seq00002	6600061	1620688	1622671	0.98	1985	0
scaffold353	514553	374562	375093	PCv3seq00002	6600061	1622672	1623203	0.99	532	0
scaffold353	514553	375115	375620	PCv3seq00002	6600061	1623261	1623782	0.93	523	0
scaffold353	514553	376244	387993	PCv3seq00002	6600061	1624306	1636072	0.98	11778	0
scaffold353	514553	388541	402474	PCv3seq00002	6600061	1636629	1650600	0.96	14001	0
scaffold353	514553	402552	408500	PCv3seq00002	6600061	1650611	1656562	0.99	5953	0
scaffold353	514553	408537	414543	PCv3seq00002	6600061	1656563	1662575	0.98	6014	0
scaffold353	514553	414608	418051	PCv3seq00002	6600061	1662639	1666076	0.98	3446	0
scaffold353	514553	418027	418881	PCv3seq00002	6600061	1666127	1666996	0.95	870	0
scaffold353	514553	418917	428956	PCv3seq00002	6600061	1667006	1677042	0.97	10067	0
scaffold353	514553	428932	436373	PCv3seq00002	6600061	1677042	1684452	0.95	7450	0
scaffold353	514553	436594	438687	PCv3seq00002	6600061	1684507	1686605	0.95	2102	0
scaffold353	514553	438773	445198	PCv3seq00002	6600061	1686606	1693023	0.97	6438	0
scaffold353	514553	445247	455886	PCv3seq00002	6600061	1693032	1703675	0.97	10683	0
scaffold353	514553	455922	457286	PCv3seq00002	6600061	1703676	1705038	0.97	1365	0
scaffold353	514553	457284	470582	PCv3seq00002	6600061	1705071	1718358	0.97	13346	0
scaffold353	514553	470634	472046	PCv3seq00002	6600061	1718382	1719832	0.93	1461	0
scaffold353	514553	472105	475254	PCv3seq00002	6600061	1719853	1722975	0.95	3164	0
scaffold353	514553	475433	489606	PCv3seq00002	6600061	1723078	1737252	0.98	14208	0
scaffold353	514553	489783	497887	PCv3seq00002	6600061	1737253	1745335	0.96	8125	0
scaffold353	514553	497867	500417	PCv3seq00002	6600061	1745343	1747895	0.98	2559	0
scaffold353	514553	500442	501778	PCv3seq00002	6600061	1747897	1749234	0.98	1339	0
scaffold353	514553	502341	505335	PCv3seq00002	6600061	1750031	1753018	0.97	2997	0
scaffold353	514553	505392	506545	PCv3seq00002	6600061	1753019	1754151	0.96	1154	0
scaffold353	514553	506557	509881	PCv3seq00002	6600061	1754183	1757498	0.98	3325	0
scaffold353	514553	509915	514553	PCv3seq00002	6600061	1757499	1762130	0.98	4639	0
scaffold2975	28313	202	8316	PCv3seq00002	6600061	1762298	1770412	0.96	8121	0
scaffold2975	28313	8403	18647	PCv3seq00002	6600061	1770437	1780656	0.97	10278	0
scaffold2975	28313	18686	19279	PCv3seq00002	6600061	1780657	1781250	0.98	594	0
scaffold2975	28313	19307	21787	PCv3seq00002	6600061	1781251	1783722	0.98	2482	0
scaffold2975	28313	21875	23437	PCv3seq00002	6600061	1783723	1785284	0.98	1564	0
scaffold2975	28313	23505	28285	PCv3seq00002	6600061	1785321	1790099	0.97	4784	0
scaffold1627	124200	121719	124170	PCv3seq00002	6600061	1792546	1790093	0.98	2454	0
scaffold1627	124200	120818	121679	PCv3seq00002	6600061	1793416	1792554	0.94	863	0
scaffold1627	124200	119801	120783	PCv3seq00002	6600061	1794407	1793420	0.96	990	0
scaffold1627	124200	108499	119728	PCv3seq00002	6600061	1805635	1794418	0.98	11242	0
scaffold1627	124200	102346	108465	PCv3seq00002	6600061	1811769	1805650	0.98	6121	0
scaffold1627	124200	95874	102320	PCv3seq00002	6600061	1818201	1811766	0.97	6449	0
scaffold1627	124200	92100	95780	PCv3seq00002	6600061	1821904	1818208	0.98	3697	0
scaffold1627	124200	89034	91926	PCv3seq00002	6600061	1824801	1821905	0.97	2898	0
scaffold1627	124200	84652	88929	PCv3seq00002	6600061	1829095	1824819	0.98	4279	0
scaffold1627	124200	83405	84588	PCv3seq00002	6600061	1830308	1829096	0.95	1214	0
scaffold1627	124200	73785	83353	PCv3seq00002	6600061	1839903	1830342	0.97	9596	0
scaffold1627	124200	71895	73717	PCv3seq00002	6600061	1841740	1839917	0.97	1824	0
scaffold1627	124200	69235	71787	PCv3seq00002	6600061	1844307	1841755	0.98	2553	0
scaffold1627	124200	66377	69208	PCv3seq00002	6600061	1847140	1844308	0.98	2833	0
scaffold1627	124200	60568	66144	PCv3seq00002	6600061	1852702	1847195	0.94	5600	0
scaffold1627	124200	57690	60563	PCv3seq00002	6600061	1855603	1852732	0.97	2879	0
scaffold1627	124200	45509	57655	PCv3seq00002	6600061	1867771	1855618	0.98	12165	0
scaffold1627	124200	43740	45227	PCv3seq00002	6600061	1869272	1867789	0.98	1490	0
scaffold1627	124200	42478	43706	PCv3seq00002	6600061	1870503	1869273	0.98	1237	0
scaffold1627	124200	40212	42446	PCv3seq00002	6600061	1872738	1870506	0.98	2236	0
scaffold1627	124200	39210	40165	PCv3seq00002	6600061	1873694	1872739	0.99	956	0
scaffold1627	124200	29475	39179	PCv3seq00002	6600061	1883448	1873718	0.97	9755	0
scaffold1627	124200	25604	29347	PCv3seq00002	6600061	1887185	1883456	0.97	3756	0
scaffold1627	124200	21731	22614	PCv3seq00002	6600061	1894957	1894071	0.94	893	0
scaffold1627	124200	8113	21049	PCv3seq00002	6600061	1907921	1894955	0.97	12990	0
scaffold1627	124200	2219	8114	PCv3seq00002	6600061	1913910	1907996	0.96	5927	0
scaffold1627	124200	538	2021	PCv3seq00002	6600061	1915622	1914151	0.98	1484	0
scaffold542	456250	1	3439	PCv3seq00002	6600061	1929390	1932832	0.97	3453	0
scaffold542	456250	3575	27901	PCv3seq00002	6600061	1932834	1957170	0.98	24373	0
scaffold542	456250	27940	55409	PCv3seq00002	6600061	1957171	1984628	0.98	27478	0
scaffold542	456250	49558	55544	PCv3seq00002	6600061	1984639	1990616	0.98	5987	0
scaffold542	456250	55700	58627	PCv3seq00002	6600061	1990631	1993558	0.96	2930	0
scaffold542	456250	58640	64652	PCv3seq00002	6600061	1993547	1999554	0.97	6035	0
scaffold542	456250	65704	92826	PCv3seq00002	6600061	2000545	2027651	0.96	27175	0
scaffold542	456250	92905	99828	PCv3seq00002	6600061	2027659	2034581	0.98	6926	0
scaffold542	456250	99866	100853	PCv3seq00002	6600061	2034587	2035574	0.96	988	0
scaffold542	456250	103079	106305	PCv3seq00002	6600061	2037672	2040906	0.95	3239	0
scaffold542	456250	106476	107972	PCv3seq00002	6600061	2040916	2042419	0.96	1504	0
scaffold542	456250	108016	109036	PCv3seq00002	6600061	2042408	2043401	0.9	1021	0
scaffold542	456250	109084	110393	PCv3seq00002	6600061	2043427	2044738	0.96	1313	0
scaffold542	456250	110776	113969	PCv3seq00002	6600061	2045149	2048331	0.96	3201	0
scaffold542	456250	114117	120741	PCv3seq00002	6600061	2048349	2055003	0.97	6666	0
scaffold542	456250	120749	143722	PCv3seq00002	6600061	2055051	2077980	0.96	23035	0
scaffold542	456250	143773	147748	PCv3seq00002	6600061	2077981	2081981	0.97	4002	0
scaffold542	456250	147904	160015	PCv3seq00002	6600061	2081999	2094113	0.98	12128	0
scaffold542	456250	160114	172285	PCv3seq00002	6600061	2094149	2106322	0.97	12180	0
scaffold542	456250	172309	181054	PCv3seq00002	6600061	2106323	2115082	0.96	8775	0
scaffold542	456250	181197	184389	PCv3seq00002	6600061	2115163	2118358	0.96	3200	0
scaffold542	456250	184508	192310	PCv3seq00002	6600061	2118391	2126174	0.96	7821	0
scaffold542	456250	192368	195047	PCv3seq00002	6600061	2126191	2128869	0.98	2681	0
scaffold542	456250	195184	211544	PCv3seq00002	6600061	2128883	2145227	0.97	16432	0
scaffold542	456250	211706	220170	PCv3seq00002	6600061	2145370	2153822	0.97	8487	0
scaffold542	456250	220265	230107	PCv3seq00002	6600061	2153852	2163684	0.98	9844	0
scaffold542	456250	230232	234067	PCv3seq00002	6600061	2163703	2167564	0.97	3866	0
scaffold542	456250	234432	237871	PCv3seq00002	6600061	2167975	2171425	0.95	3468	0
scaffold542	456250	238450	245831	PCv3seq00002	6600061	2172000	2179377	0.95	7432	0
scaffold542	456250	246047	251040	PCv3seq00002	6600061	2179581	2184576	0.95	5018	0
scaffold542	456250	251197	261419	PCv3seq00002	6600061	2184609	2194828	0.98	10229	0
scaffold542	456250	261514	273119	PCv3seq00002	6600061	2194878	2206502	0.97	11639	0
scaffold542	456250	273143	289919	PCv3seq00002	6600061	2206503	2223307	0.97	16805	0
scaffold542	456250	289912	292897	PCv3seq00002	6600061	2223331	2226301	0.95	2993	0
scaffold542	456250	292959	298432	PCv3seq00002	6600061	2230744	2236235	0.98	5492	0
scaffold542	456250	298550	300007	PCv3seq00002	6600061	2236238	2237695	0.99	1458	0
scaffold542	456250	300049	302503	PCv3seq00002	6600061	2237726	2240173	0.98	2463	0
scaffold542	456250	302927	312410	PCv3seq00002	6600061	2240353	2249842	0.96	9520	0
scaffold542	456250	312509	314952	PCv3seq00002	6600061	2249931	2252347	0.96	2445	0
scaffold542	456250	315079	320624	PCv3seq00002	6600061	2252348	2257897	0.96	5563	0
scaffold542	456250	320966	326901	PCv3seq00002	6600061	2258173	2264130	0.97	5993	0
scaffold542	456250	327073	345789	PCv3seq00002	6600061	2264144	2282878	0.97	18776	0
scaffold542	456250	345837	349913	PCv3seq00002	6600061	2282891	2286988	0.96	4115	0
scaffold542	456250	350116	367770	PCv3seq00002	6600061	2287203	2304870	0.98	17697	0
scaffold542	456250	367877	380254	PCv3seq00002	6600061	2304904	2317313	0.98	12418	0
scaffold542	456250	380407	382201	PCv3seq00002	6600061	2317346	2319121	0.95	1812	0
scaffold542	456250	382294	388985	PCv3seq00002	6600061	2319122	2325835	0.96	6723	0
scaffold542	456250	389137	396150	PCv3seq00002	6600061	2325965	2332982	0.97	7039	0
scaffold542	456250	396161	411210	PCv3seq00002	6600061	2333050	2348129	0.98	15116	0
scaffold542	456250	412389	418168	PCv3seq00002	6600061	2348135	2353905	0.96	5784	0
scaffold542	456250	418193	419525	PCv3seq00002	6600061	2353906	2355232	0.97	1333	0
scaffold542	456250	419527	424577	PCv3seq00002	6600061	2356492	2361569	0.97	5086	0
scaffold542	456250	424968	426045	PCv3seq00002	6600061	2361856	2362933	0.98	1078	0
scaffold542	456250	426082	426681	PCv3seq00002	6600061	2362938	2363537	0.98	600	0
scaffold542	456250	426683	434200	PCv3seq00002	6600061	2363597	2371102	0.97	7529	0
scaffold542	456250	434247	435528	PCv3seq00002	6600061	2371140	2372441	0.94	1312	0
scaffold542	456250	435648	442792	PCv3seq00002	6600061	2372609	2379772	0.98	7175	0
scaffold542	456250	442978	456246	PCv3seq00002	6600061	2379773	2393038	0.98	13298	0
scaffold2426	335390	1	798	PCv3seq00002	6600061	2393062	2393862	0.96	801	0
scaffold2426	335390	1391	14425	PCv3seq00002	6600061	2394095	2407180	0.97	13119	0
scaffold2426	335390	14743	17545	PCv3seq00002	6600061	2407256	2410047	0.97	2806	0
scaffold2426	335390	17663	27542	PCv3seq00002	6600061	2410152	2420052	0.96	9957	0
scaffold2426	335390	27819	54674	PCv3seq00002	6600061	2420069	2446948	0.97	26930	0
scaffold2426	335390	54776	66236	PCv3seq00002	6600061	2446952	2458394	0.98	11476	0
scaffold2426	335390	66235	75213	PCv3seq00002	6600061	2458431	2467412	0.97	9019	0
scaffold2426	335390	75278	86463	PCv3seq00002	6600061	2467470	2478659	0.98	11197	0
scaffold2426	335390	86598	93818	PCv3seq00002	6600061	2478660	2485895	0.97	7254	0
scaffold2426	335390	94134	100003	PCv3seq00002	6600061	2486138	2492014	0.96	5931	0
scaffold2426	335390	100025	104685	PCv3seq00002	6600061	2492013	2496665	0.98	4667	0
scaffold2426	335390	104711	119372	PCv3seq00002	6600061	2496655	2511309	0.97	14696	0
scaffold2426	335390	119425	127900	PCv3seq00002	6600061	2511322	2519788	0.97	8489	0
scaffold2426	335390	127962	138268	PCv3seq00002	6600061	2519804	2530129	0.97	10350	0
scaffold2426	335390	138315	141605	PCv3seq00002	6600061	2530155	2533442	0.98	3291	0
scaffold2426	335390	141652	142538	PCv3seq00002	6600061	2533443	2534331	0.98	889	0
scaffold2426	335390	142585	145073	PCv3seq00002	6600061	2534344	2536824	0.96	2506	0
scaffold2426	335390	145171	148078	PCv3seq00002	6600061	2536825	2539744	0.98	2930	0
scaffold2426	335390	148182	151487	PCv3seq00002	6600061	2539773	2543075	0.98	3312	0
scaffold2426	335390	151534	155114	PCv3seq00002	6600061	2543095	2546680	0.96	3612	0
scaffold2426	335390	155187	157209	PCv3seq00002	6600061	2546681	2548697	0.98	2026	0
scaffold2426	335390	157279	160662	PCv3seq00002	6600061	2548796	2552169	0.94	3407	0
scaffold2426	335390	160757	171623	PCv3seq00002	6600061	2552176	2563067	0.98	10897	0
scaffold2426	335390	171683	172754	PCv3seq00002	6600061	2563069	2564138	0.95	1081	0
scaffold2426	335390	172780	173354	PCv3seq00002	6600061	2564137	2564712	0.96	577	0
scaffold2426	335390	173402	175855	PCv3seq00002	6600061	2564741	2567189	0.98	2456	0
scaffold2426	335390	175948	201198	PCv3seq00002	6600061	2567197	2592476	0.97	25337	0
scaffold2426	335390	201267	204843	PCv3seq00002	6600061	2592479	2596056	0.98	3578	0
scaffold2426	335390	204904	212483	PCv3seq00002	6600061	2596063	2603656	0.98	7602	0
scaffold2426	335390	212600	214330	PCv3seq00002	6600061	2603677	2605409	0.98	1738	0
scaffold2426	335390	214682	217374	PCv3seq00002	6600061	2605687	2608381	0.98	2700	0
scaffold2426	335390	217603	227785	PCv3seq00002	6600061	2608399	2618613	0.98	10229	0
scaffold2426	335390	228088	232315	PCv3seq00002	6600061	2618837	2623047	0.97	4241	0
scaffold2426	335390	232607	233359	PCv3seq00002	6600061	2623288	2624057	0.95	770	0
scaffold2426	335390	233355	242271	PCv3seq00002	6600061	2624076	2633013	0.98	8946	0
scaffold2426	335390	242300	247740	PCv3seq00002	6600061	2633012	2638495	0.95	5511	0
scaffold2426	335390	248384	277040	PCv3seq00002	6600061	2639073	2667725	0.97	28711	0
scaffold2426	335390	277049	288004	PCv3seq00002	6600061	2667757	2678720	0.98	10968	0
scaffold2426	335390	288101	294475	PCv3seq00002	6600061	2678727	2685099	0.97	6393	0
scaffold2426	335390	294474	302153	PCv3seq00002	6600061	2685221	2692910	0.96	7705	0
scaffold2426	335390	302409	303280	PCv3seq00002	6600061	2693113	2693984	0.99	872	0
scaffold2426	335390	303316	306831	PCv3seq00002	6600061	2693995	2697513	0.97	3543	0
scaffold2426	335390	306861	308160	PCv3seq00002	6600061	2697514	2698808	0.98	1300	0
scaffold2426	335390	308187	321095	PCv3seq00002	6600061	2698841	2711769	0.97	12981	0
scaffold2426	335390	321395	334056	PCv3seq00002	6600061	2711770	2724461	0.96	12752	0
scaffold2426	335390	334649	335390	PCv3seq00002	6600061	2725269	2726010	0.98	742	0
scaffold1827	315792	244	11781	PCv3seq00002	6600061	2727644	2739207	0.96	11624	0
scaffold1827	315792	11843	36688	PCv3seq00002	6600061	2739226	2764087	0.98	24892	0
scaffold1827	315792	36916	41233	PCv3seq00002	6600061	2764228	2768542	0.97	4335	0
scaffold1827	315792	41283	43209	PCv3seq00002	6600061	2768566	2770496	0.98	1931	0
scaffold1827	315792	43270	45989	PCv3seq00002	6600061	2770504	2773226	0.98	2723	0
scaffold1827	315792	46027	58655	PCv3seq00002	6600061	2773227	2785840	0.96	12648	0
scaffold1827	315792	58655	59836	PCv3seq00002	6600061	2785863	2787094	0.93	1233	0
scaffold1827	315792	59830	62782	PCv3seq00002	6600061	2788299	2791252	0.98	2954	0
scaffold1827	315792	62818	90830	PCv3seq00002	6600061	2791253	2819284	0.98	28078	0
scaffold1827	315792	90921	102549	PCv3seq00002	6600061	2819292	2830910	0.96	11674	0
scaffold1827	315792	102655	111264	PCv3seq00002	6600061	2830931	2839537	0.97	8622	0
scaffold1827	315792	111452	121239	PCv3seq00002	6600061	2839574	2849354	0.98	9790	0
scaffold1827	315792	121276	125303	PCv3seq00002	6600061	2849346	2853364	0.97	4031	0
scaffold1827	315792	125630	151447	PCv3seq00002	6600061	2853364	2879215	0.97	25922	0
scaffold1827	315792	151515	159305	PCv3seq00002	6600061	2879217	2886999	0.96	7828	0
scaffold1827	315792	159818	163405	PCv3seq00002	6600061	2887473	2891062	0.97	3592	0
scaffold1827	315792	163415	163944	PCv3seq00002	6600061	2891100	2891624	0.92	530	0
scaffold1827	315792	164480	174058	PCv3seq00002	6600061	2892102	2901709	0.98	9613	0
scaffold1827	315792	174084	175640	PCv3seq00002	6600061	2901710	2903266	0.98	1557	0
scaffold1827	315792	175677	188547	PCv3seq00002	6600061	2903267	2916151	0.97	12905	0
scaffold1827	315792	188664	189319	PCv3seq00002	6600061	2916164	2916815	0.96	657	0
scaffold1827	315792	190528	198259	PCv3seq00002	6600061	2917569	2925315	0.97	7748	0
scaffold1827	315792	198607	200658	PCv3seq00002	6600061	2925324	2927380	0.98	2059	0
scaffold1827	315792	200687	204605	PCv3seq00002	6600061	2927381	2931303	0.98	3923	0
scaffold1827	315792	204674	206626	PCv3seq00002	6600061	2931308	2933227	0.96	1957	0
scaffold1827	315792	206657	213369	PCv3seq00002	6600061	2933234	2939943	0.97	6734	0
scaffold1827	315792	213567	214802	PCv3seq00002	6600061	2939953	2941189	0.97	1240	0
scaffold1827	315792	214843	216675	PCv3seq00002	6600061	2941199	2943001	0.97	1833	0
scaffold1827	315792	216742	217651	PCv3seq00002	6600061	2943013	2943923	0.98	911	0
scaffold1827	315792	217727	229924	PCv3seq00002	6600061	2943941	2956140	0.98	12220	0
scaffold1827	315792	229947	256762	PCv3seq00002	6600061	2956140	2982967	0.98	26831	0
scaffold1827	315792	256909	262210	PCv3seq00002	6600061	2983253	2988543	0.98	5314	0
scaffold1827	315792	262604	268552	PCv3seq00002	6600061	2988881	2994841	0.96	5974	0
scaffold1827	315792	268648	271511	PCv3seq00002	6600061	2994935	2997792	0.95	2873	0
scaffold1827	315792	271550	277651	PCv3seq00002	6600061	2997793	3003900	0.95	6129	0
scaffold1827	315792	277692	278441	PCv3seq00002	6600061	3003927	3004676	0.98	750	0
scaffold1827	315792	278529	288430	PCv3seq00002	6600061	3004700	3014549	0.97	9914	0
scaffold1827	315792	288492	291234	PCv3seq00002	6600061	3014550	3017304	0.98	2757	0
scaffold1827	315792	291353	295819	PCv3seq00002	6600061	3017337	3021817	0.99	4481	0
scaffold1827	315792	295875	298304	PCv3seq00002	6600061	3021850	3024279	0.99	2430	0
scaffold1827	315792	298486	315792	PCv3seq00002	6600061	3024304	3041645	0.97	17366	0
scaffold1790	517981	504806	517981	PCv3seq00002	6600061	3054817	3041647	0.98	13182	0
scaffold1790	517981	503834	504698	PCv3seq00002	6600061	3055677	3054825	0.92	867	0
scaffold1790	517981	492186	503743	PCv3seq00002	6600061	3067371	3055774	0.97	11605	0
scaffold1790	517981	483299	492143	PCv3seq00002	6600061	3076195	3067381	0.97	8856	0
scaffold1790	517981	480425	483097	PCv3seq00002	6600061	3078995	3076321	0.98	2676	0
scaffold1790	517981	474567	479932	PCv3seq00002	6600061	3084857	3079496	0.98	5373	0
scaffold1790	517981	473900	474511	PCv3seq00002	6600061	3085499	3084889	0.96	612	0
scaffold1790	517981	464411	473867	PCv3seq00002	6600061	3094984	3085505	0.97	9509	0
scaffold1790	517981	460258	464339	PCv3seq00002	6600061	3099052	3094985	0.98	4083	0
scaffold1790	517981	459433	460216	PCv3seq00002	6600061	3099882	3099094	0.98	789	0
scaffold1790	517981	440693	459390	PCv3seq00002	6600061	3118596	3099893	0.96	18807	0
scaffold1790	517981	438696	440464	PCv3seq00002	6600061	3120411	3118649	0.97	1770	0
scaffold1790	517981	437880	438666	PCv3seq00002	6600061	3121198	3120412	0.98	787	0
scaffold1790	517981	432971	437843	PCv3seq00002	6600061	3126099	3121231	0.98	4882	0
scaffold1790	517981	410000	432836	PCv3seq00002	6600061	3149055	3126165	0.97	22914	0
scaffold1790	517981	408837	409409	PCv3seq00002	6600061	3150107	3149537	0.94	573	0
scaffold1790	517981	405181	408799	PCv3seq00002	6600061	3153751	3150108	0.97	3644	0
scaffold1790	517981	394999	405128	PCv3seq00002	6600061	3163899	3153753	0.97	10171	0
scaffold1790	517981	388183	392090	PCv3seq00002	6600061	3170224	3166324	0.97	3912	0
scaffold1790	517981	372852	388124	PCv3seq00002	6600061	3185508	3170228	0.97	15340	0
scaffold1790	517981	364346	372812	PCv3seq00002	6600061	3193986	3185510	0.97	8478	0
scaffold1790	517981	338847	364252	PCv3seq00002	6600061	3219404	3194007	0.97	25443	0
scaffold1790	517981	336860	338726	PCv3seq00002	6600061	3221266	3219405	0.96	1869	0
scaffold1790	517981	336335	336836	PCv3seq00002	6600061	3221768	3221267	0.97	502	0
scaffold1790	517981	328440	336160	PCv3seq00002	6600061	3229733	3221956	0.96	7784	0
scaffold1790	517981	324856	328393	PCv3seq00002	6600061	3233312	3229776	0.98	3538	0
scaffold1790	517981	322189	324773	PCv3seq00002	6600061	3235890	3233313	0.96	2593	0
scaffold1790	517981	321100	322034	PCv3seq00002	6600061	3236819	3235891	0.98	935	0
scaffold1790	517981	301915	321099	PCv3seq00002	6600061	3256073	3236844	0.98	19256	0
scaffold1790	517981	288919	301257	PCv3seq00002	6600061	3268846	3256500	0.96	12379	0
scaffold1790	517981	285008	288058	PCv3seq00002	6600061	3272547	3269496	0.94	3057	0
scaffold1790	517981	280925	284901	PCv3seq00002	6600061	3276602	3272642	0.96	3982	0
scaffold1790	517981	272729	280570	PCv3seq00002	6600061	3284475	3276635	0.97	7846	0
scaffold1790	517981	264259	272635	PCv3seq00002	6600061	3292886	3284485	0.97	8420	0
scaffold1790	517981	261278	264013	PCv3seq00002	6600061	3295882	3293154	0.93	2740	0
scaffold1790	517981	257943	261347	PCv3seq00002	6600061	3299292	3295893	0.94	3412	0
scaffold1790	517981	256612	257645	PCv3seq00002	6600061	3300626	3299593	0.94	1037	0
scaffold1790	517981	250642	256649	PCv3seq00002	6600061	3306680	3300676	0.96	6013	0
scaffold1790	517981	240078	250148	PCv3seq00002	6600061	3317188	3307133	0.94	10087	0
scaffold1790	517981	233356	240006	PCv3seq00002	6600061	3323860	3317211	0.95	6658	0
scaffold1790	517981	228833	233216	PCv3seq00002	6600061	3328389	3323997	0.95	4402	0
scaffold1790	517981	214560	228694	PCv3seq00002	6600061	3342586	3328452	0.98	14140	0
scaffold1790	517981	210748	214568	PCv3seq00002	6600061	3346432	3342622	0.96	3839	0
scaffold1790	517981	180121	210135	PCv3seq00002	6600061	3376710	3346670	0.97	30104	0
scaffold1790	517981	154715	180041	PCv3seq00002	6600061	3402011	3376722	0.96	25366	0
scaffold1790	517981	135083	154599	PCv3seq00002	6600061	3421725	3402132	0.97	19625	0
scaffold1790	517981	134380	135063	PCv3seq00002	6600061	3422398	3421718	0.98	684	0
scaffold1790	517981	121883	134333	PCv3seq00002	6600061	3434829	3422411	0.98	12455	0
scaffold1790	517981	116233	121838	PCv3seq00002	6600061	3440418	3434830	0.97	5614	0
scaffold1790	517981	115234	116231	PCv3seq00002	6600061	3441472	3440492	0.95	998	0
scaffold1790	517981	113669	115130	PCv3seq00002	6600061	3442938	3441481	0.97	1462	0
scaffold1790	517981	103331	113524	PCv3seq00002	6600061	3453201	3442971	0.97	10242	0
scaffold1790	517981	99256	102033	PCv3seq00002	6600061	3457249	3454453	0.92	2799	0
scaffold1790	517981	89443	99132	PCv3seq00002	6600061	3467039	3457373	0.96	9692	0
scaffold1790	517981	88584	89407	PCv3seq00002	6600061	3467872	3467040	0.97	833	0
scaffold1790	517981	85342	88557	PCv3seq00002	6600061	3471108	3467876	0.97	3233	0
scaffold1790	517981	75067	85310	PCv3seq00002	6600061	3481394	3471141	0.97	10268	0
scaffold1790	517981	65946	74944	PCv3seq00002	6600061	3490426	3481410	0.98	9022	0
scaffold1790	517981	62671	65882	PCv3seq00002	6600061	3493635	3490427	0.97	3214	0
scaffold1790	517981	57642	62637	PCv3seq00002	6600061	3498624	3493635	0.96	5018	0
scaffold1790	517981	56967	57467	PCv3seq00002	6600061	3499269	3498770	0.9	515	1e-169
scaffold1790	517981	37068	56935	PCv3seq00002	6600061	3519164	3499302	0.96	19894	0
scaffold1790	517981	35792	36756	PCv3seq00002	6600061	3520306	3519342	0.98	965	0
scaffold1790	517981	30768	35741	PCv3seq00002	6600061	3525327	3520339	0.96	4994	0
scaffold1790	517981	18771	30699	PCv3seq00002	6600061	3537286	3525362	0.97	11946	0
scaffold1790	517981	7684	18699	PCv3seq00002	6600061	3548357	3537319	0.96	11065	0
scaffold1790	517981	27	7386	PCv3seq00002	6600061	3555791	3548408	0.98	7398	0
scaffold81	86489	80420	86464	PCv3seq00002	6600061	3561811	3555790	0.97	6056	0
scaffold81	86489	69299	80376	PCv3seq00002	6600061	3572910	3561835	0.96	11092	0
scaffold81	86489	64618	69268	PCv3seq00002	6600061	3577611	3572943	0.96	4676	0
scaffold81	86489	59210	64402	PCv3seq00002	6600061	3577987	3583167	0.94	5214	0
scaffold81	86489	56592	58975	PCv3seq00002	6600061	3585549	3583160	0.95	2404	0
scaffold81	86489	51417	56289	PCv3seq00002	6600061	3590563	3585684	0.96	4882	0
scaffold81	86489	46535	51258	PCv3seq00002	6600061	3595440	3590709	0.94	4749	0
scaffold81	86489	42020	46316	PCv3seq00002	6600061	3599816	3595505	0.97	4321	0
scaffold81	86489	40604	41992	PCv3seq00002	6600061	3601805	3600397	0.95	1409	0
scaffold81	86489	36147	40321	PCv3seq00002	6600061	3606022	3601833	0.95	4196	0
scaffold81	86489	35224	36109	PCv3seq00002	6600061	3606908	3606023	0.96	886	0
scaffold81	86489	28794	35072	PCv3seq00002	6600061	3613263	3606979	0.96	6296	0
scaffold81	86489	27697	28750	PCv3seq00002	6600061	3614323	3613269	0.97	1055	0
scaffold81	86489	21139	27644	PCv3seq00002	6600061	3620851	3614327	0.97	6527	0
scaffold81	86489	5701	21117	PCv3seq00002	6600061	3636277	3620897	0.97	15439	0
scaffold81	86489	1457	5677	PCv3seq00002	6600061	3640486	3636275	0.98	4227	0
scaffold81	86489	187	1386	PCv3seq00002	6600061	3641687	3640487	0.98	1201	0
scaffold48	809170	807219	808394	PCv3seq00002	6600061	3644158	3642955	0.93	1218	0
scaffold48	809170	806263	807207	PCv3seq00002	6600061	3645194	3644251	0.93	969	0
scaffold48	809170	795415	806057	PCv3seq00002	6600061	3655848	3645216	0.96	10658	0
scaffold48	809170	778838	795359	PCv3seq00002	6600061	3672360	3655851	0.97	16555	0
scaffold48	809170	771621	778739	PCv3seq00002	6600061	3679491	3672362	0.97	7136	0
scaffold48	809170	763774	771573	PCv3seq00002	6600061	3687298	3679492	0.97	7807	0
scaffold48	809170	761102	763746	PCv3seq00002	6600061	3689927	3687296	0.98	2645	0
scaffold48	809170	755249	760959	PCv3seq00002	6600061	3695664	3689962	0.97	5721	0
scaffold48	809170	739584	755195	PCv3seq00002	6600061	3711283	3695665	0.98	15634	0
scaffold48	809170	736857	739523	PCv3seq00002	6600061	3713950	3711283	0.98	2670	0
scaffold48	809170	730307	736770	PCv3seq00002	6600061	3720508	3714041	0.95	6482	0
scaffold48	809170	729463	730246	PCv3seq00002	6600061	3721324	3720548	0.93	784	0
scaffold48	809170	727768	729253	PCv3seq00002	6600061	3723246	3721763	0.94	1488	0
scaffold48	809170	709000	726878	PCv3seq00002	6600061	3741678	3723803	0.96	17908	0
scaffold48	809170	701131	708899	PCv3seq00002	6600061	3749453	3741679	0.97	7785	0
scaffold48	809170	690637	700972	PCv3seq00002	6600061	3759866	3749528	0.98	10346	0
scaffold48	809170	688421	690479	PCv3seq00002	6600061	3768645	3766588	0.95	2068	0
scaffold48	809170	674085	688228	PCv3seq00002	6600061	3783112	3768968	0.97	14167	0
scaffold48	809170	667134	673971	PCv3seq00002	6600061	3789957	3783120	0.94	6845	0
scaffold48	809170	664023	667016	PCv3seq00002	6600061	3792971	3789979	0.96	3002	0
scaffold48	809170	654779	663950	PCv3seq00002	6600061	3802104	3792982	0.94	9189	0
scaffold48	809170	652173	653853	PCv3seq00002	6600061	3803809	3802151	0.87	1681	0
scaffold48	809170	651419	652164	PCv3seq00002	6600061	3804710	3803966	0.91	746	0
scaffold48	809170	650046	651307	PCv3seq00002	6600061	3805979	3804726	0.95	1264	0
scaffold48	809170	638431	649971	PCv3seq00002	6600061	3817583	3806051	0.96	11558	0
scaffold48	809170	631151	638321	PCv3seq00002	6600061	3824749	3817584	0.97	7189	0
scaffold48	809170	629713	631155	PCv3seq00002	6600061	3826224	3824784	0.98	1443	0
scaffold48	809170	627931	629511	PCv3seq00002	6600061	3827815	3826235	0.99	1581	0
scaffold48	809170	618206	627728	PCv3seq00002	6600061	3837574	3828039	0.96	9562	0
scaffold48	809170	617507	618175	PCv3seq00002	6600061	3838276	3837607	0.96	670	0
scaffold48	809170	612843	617479	PCv3seq00002	6600061	3842944	3838328	0.97	4639	0
scaffold48	809170	606464	612810	PCv3seq00002	6600061	3849291	3842945	0.99	6347	0
scaffold48	809170	595223	606435	PCv3seq00002	6600061	3860542	3849292	0.96	11278	0
scaffold48	809170	593065	594853	PCv3seq00002	6600061	3862583	3860797	0.96	1790	0
scaffold48	809170	584402	592954	PCv3seq00002	6600061	3871257	3862673	0.97	8623	0
scaffold48	809170	571436	584333	PCv3seq00002	6600061	3884145	3871272	0.98	12907	0
scaffold48	809170	569454	571254	PCv3seq00002	6600061	3886079	3884273	0.94	1821	0
scaffold48	809170	567952	569329	PCv3seq00002	6600061	3887490	3886112	0.92	1381	0
scaffold48	809170	559946	567911	PCv3seq00002	6600061	3895447	3887489	0.94	8042	0
scaffold48	809170	554581	559863	PCv3seq00002	6600061	3900775	3895448	0.96	5331	0
scaffold48	809170	552916	554581	PCv3seq00002	6600061	3902522	3900852	0.96	1674	0
scaffold48	809170	551903	552921	PCv3seq00002	6600061	3903609	3902573	0.96	1037	0
scaffold48	809170	545253	551863	PCv3seq00002	6600061	3910243	3903613	0.97	6647	0
scaffold48	809170	533864	545162	PCv3seq00002	6600061	3921578	3910269	0.98	11322	0
scaffold48	809170	532622	533822	PCv3seq00002	6600061	3922781	3921582	0.97	1202	0
scaffold48	809170	507733	532362	PCv3seq00002	6600061	3947412	3922809	0.98	24665	0
scaffold48	809170	506890	507588	PCv3seq00002	6600061	3948249	3947552	0.94	699	0
scaffold48	809170	501369	506565	PCv3seq00002	6600061	3953640	3948417	0.96	5230	0
scaffold48	809170	498293	501241	PCv3seq00002	6600061	3956608	3953659	0.97	2966	0
scaffold48	809170	495932	498241	PCv3seq00002	6600061	3958936	3956609	0.95	2347	0
scaffold48	809170	483841	495767	PCv3seq00002	6600061	3970871	3958959	0.95	11951	0
scaffold48	809170	478125	483814	PCv3seq00002	6600061	3976542	3970873	0.95	5697	0
scaffold48	809170	462124	478033	PCv3seq00002	6600061	3992462	3976571	0.95	15955	0
scaffold48	809170	458266	460933	PCv3seq00002	6600061	3995322	3992642	0.95	2683	0
scaffold48	809170	457417	458061	PCv3seq00002	6600061	3996094	3995449	0.96	646	0
scaffold48	809170	443582	457287	PCv3seq00002	6600061	4009819	3996131	0.95	13738	0
scaffold48	809170	441053	443459	PCv3seq00002	6600061	4012235	4009824	0.96	2417	0
scaffold48	809170	436268	440742	PCv3seq00002	6600061	4016734	4012268	0.95	4493	0
scaffold48	809170	430925	436227	PCv3seq00002	6600061	4022055	4016767	0.97	5317	0
scaffold48	809170	429751	430911	PCv3seq00002	6600061	4023207	4022045	0.98	1164	0
scaffold48	809170	425065	429572	PCv3seq00002	6600061	4027802	4023290	0.97	4530	0
scaffold48	809170	393938	425071	PCv3seq00002	6600061	4058950	4027820	0.97	31164	0
scaffold48	809170	388233	393869	PCv3seq00002	6600061	4064605	4058962	0.96	5650	0
scaffold48	809170	377873	388196	PCv3seq00002	6600061	4074948	4064611	0.97	10346	0
scaffold48	809170	374870	377710	PCv3seq00002	6600061	4077848	4075013	0.97	2841	0
scaffold48	809170	373594	374847	PCv3seq00002	6600061	4079134	4077881	0.95	1256	0
scaffold48	809170	371539	373440	PCv3seq00002	6600061	4081184	4079284	0.95	1905	0
scaffold48	809170	369686	371485	PCv3seq00002	6600061	4083018	4081209	0.94	1812	0
scaffold48	809170	355024	369565	PCv3seq00002	6600061	4097687	4083155	0.97	14564	0
scaffold48	809170	352097	354856	PCv3seq00002	6600061	4100447	4097688	0.97	2760	0
scaffold48	809170	346237	352101	PCv3seq00002	6600061	4106338	4100475	0.99	5865	0
scaffold48	809170	332761	346160	PCv3seq00002	6600061	4119818	4106391	0.98	13438	0
scaffold48	809170	330019	332693	PCv3seq00002	6600061	4122550	4119856	0.94	2699	0
scaffold48	809170	312282	329570	PCv3seq00002	6600061	4140316	4123002	0.97	17330	0
scaffold48	809170	305019	312248	PCv3seq00002	6600061	4147556	4140317	0.96	7244	0
scaffold48	809170	282365	304978	PCv3seq00002	6600061	4170197	4147567	0.95	22683	0
scaffold48	809170	278955	282356	PCv3seq00002	6600061	4173640	4170231	0.95	3412	0
scaffold48	809170	256226	278958	PCv3seq00002	6600061	4196412	4173680	0.97	22792	0
scaffold48	809170	240064	255899	PCv3seq00002	6600061	4212469	4196670	0.96	15860	0
scaffold48	809170	229501	240019	PCv3seq00002	6600061	4222952	4212444	0.95	10527	0
scaffold48	809170	228701	229482	PCv3seq00002	6600061	4223793	4223012	0.9	794	0
scaffold48	809170	227057	227583	PCv3seq00002	6600061	4223913	4224447	0.92	537	0
scaffold48	809170	225232	226884	PCv3seq00002	6600061	4228458	4226806	0.93	1653	0
scaffold48	809170	222502	224729	PCv3seq00002	6600061	4231290	4229052	0.95	2248	0
scaffold48	809170	189752	222500	PCv3seq00002	6600061	4264051	4231319	0.97	32808	0
scaffold48	809170	188933	189702	PCv3seq00002	6600061	4264845	4264076	0.96	770	0
scaffold48	809170	183170	188867	PCv3seq00002	6600061	4270556	4264846	0.96	5731	0
scaffold48	809170	178294	182632	PCv3seq00002	6600061	4274968	4270620	0.95	4357	0
scaffold48	809170	170728	178295	PCv3seq00002	6600061	4282566	4275016	0.96	7578	0
scaffold48	809170	166790	170697	PCv3seq00002	6600061	4286487	4282567	0.97	3929	0
scaffold48	809170	163790	165572	PCv3seq00002	6600061	4289378	4287596	0.98	1784	0
scaffold48	809170	161761	163699	PCv3seq00002	6600061	4291310	4289372	0.97	1939	0
scaffold48	809170	153536	161734	PCv3seq00002	6600061	4299517	4291309	0.95	8212	0
scaffold48	809170	131005	153543	PCv3seq00002	6600061	4322087	4299546	0.95	22581	0
scaffold48	809170	129471	130876	PCv3seq00002	6600061	4323527	4322113	0.96	1418	0
scaffold48	809170	124480	129403	PCv3seq00002	6600061	4328450	4323541	0.97	4925	0
scaffold48	809170	119192	124480	PCv3seq00002	6600061	4333774	4328476	0.96	5310	0
scaffold48	809170	111310	119097	PCv3seq00002	6600061	4341649	4333845	0.96	7815	0
scaffold48	809170	95582	111152	PCv3seq00002	6600061	4357259	4341651	0.96	15661	0
scaffold48	809170	81934	95556	PCv3seq00002	6600061	4370857	4357249	0.97	13664	0
scaffold48	809170	81016	81863	PCv3seq00002	6600061	4371787	4370940	0.98	849	0
scaffold48	809170	67949	80972	PCv3seq00002	6600061	4384848	4371794	0.97	13071	0
scaffold48	809170	55743	67890	PCv3seq00002	6600061	4396990	4384856	0.97	12180	0
scaffold48	809170	42042	55552	PCv3seq00002	6600061	4410597	4397081	0.97	13522	0
scaffold48	809170	34266	42010	PCv3seq00002	6600061	4418348	4410625	0.95	7772	0
scaffold48	809170	31656	33908	PCv3seq00002	6600061	4420920	4418668	0.96	2267	0
scaffold48	809170	22356	31550	PCv3seq00002	6600061	4430116	4420934	0.97	9216	0
scaffold48	809170	21659	22322	PCv3seq00002	6600061	4430812	4430149	0.98	664	0
scaffold48	809170	13632	21522	PCv3seq00002	6600061	4438719	4430849	0.96	7924	0
scaffold48	809170	11096	13544	PCv3seq00002	6600061	4441259	4438808	0.96	2452	0
scaffold48	809170	30	11038	PCv3seq00002	6600061	4452272	4441275	0.96	11070	0
scaffold1831	278475	272524	278446	PCv3seq00002	6600061	4458189	4452264	0.96	5939	0
scaffold1831	278475	260614	272403	PCv3seq00002	6600061	4469977	4458190	0.97	11814	0
scaffold1831	278475	245375	260591	PCv3seq00002	6600061	4485187	4469970	0.96	15285	0
scaffold1831	278475	241445	244809	PCv3seq00002	6600061	4488845	4485462	0.95	3386	0
scaffold1831	278475	230334	241411	PCv3seq00002	6600061	4499925	4488851	0.97	11098	0
scaffold1831	278475	229563	230199	PCv3seq00002	6600061	4500601	4499959	0.95	643	0
scaffold1831	278475	228215	229538	PCv3seq00002	6600061	4501991	4500669	0.97	1331	0
scaffold1831	278475	227161	228194	PCv3seq00002	6600061	4503017	4501989	0.98	1034	0
scaffold1831	278475	225883	226397	PCv3seq00002	6600061	4504129	4503613	0.95	517	0
scaffold1831	278475	220542	225708	PCv3seq00002	6600061	4509562	4504349	0.95	5223	0
scaffold1831	278475	219046	220520	PCv3seq00002	6600061	4511018	4509561	0.96	1481	0
scaffold1831	278475	211093	218993	PCv3seq00002	6600061	4518854	4511019	0.96	7911	0
scaffold1831	278475	207903	211091	PCv3seq00002	6600061	4522085	4518884	0.96	3206	0
scaffold1831	278475	207319	207851	PCv3seq00002	6600061	4522650	4522118	0.98	533	0
scaffold1831	278475	204262	207261	PCv3seq00002	6600061	4525686	4522681	0.98	3007	0
scaffold1831	278475	200734	204116	PCv3seq00002	6600061	4529131	4525764	0.95	3391	0
scaffold1831	278475	194491	200685	PCv3seq00002	6600061	4535354	4529150	0.94	6219	0
scaffold1831	278475	190575	194468	PCv3seq00002	6600061	4539239	4535346	0.96	3901	0
scaffold1831	278475	186939	190541	PCv3seq00002	6600061	4542880	4539254	0.97	3630	0
scaffold1831	278475	182651	186938	PCv3seq00002	6600061	4547262	4542974	0.97	4296	0
scaffold1831	278475	172780	182622	PCv3seq00002	6600061	4557132	4547263	0.97	9887	0
scaffold1831	278475	171872	172652	PCv3seq00002	6600061	4557945	4557165	0.98	781	0
scaffold1831	278475	170171	171817	PCv3seq00002	6600061	4559621	4557970	0.97	1657	0
scaffold1831	278475	163778	170032	PCv3seq00002	6600061	4565913	4559654	0.96	6286	0
scaffold1831	278475	138553	163733	PCv3seq00002	6600061	4591090	4565925	0.97	25227	0
scaffold1831	278475	129332	138521	PCv3seq00002	6600061	4600291	4591078	0.98	9220	0
scaffold1831	278475	110978	129136	PCv3seq00002	6600061	4618417	4600303	0.97	18180	0
scaffold1831	278475	107734	110936	PCv3seq00002	6600061	4621641	4618450	0.98	3205	0
scaffold1831	278475	101330	107686	PCv3seq00002	6600061	4627963	4621639	0.96	6366	0
scaffold1831	278475	88612	101283	PCv3seq00002	6600061	4640680	4628007	0.97	12694	0
scaffold1831	278475	87242	88577	PCv3seq00002	6600061	4642052	4640686	0.92	1384	0
scaffold1831	278475	86644	87188	PCv3seq00002	6600061	4642625	4642053	0.9	573	0
scaffold1831	278475	80738	86618	PCv3seq00002	6600061	4648576	4642666	0.97	5915	0
scaffold1831	278475	77657	80760	PCv3seq00002	6600061	4651664	4648578	0.98	3109	0
scaffold1831	278475	71071	77487	PCv3seq00002	6600061	4658082	4651666	0.98	6418	0
scaffold1831	278475	64496	71045	PCv3seq00002	6600061	4664628	4658070	0.98	6565	0
scaffold1831	278475	59574	64472	PCv3seq00002	6600061	4669526	4664628	0.98	4910	0
scaffold1831	278475	53931	59538	PCv3seq00002	6600061	4675143	4669558	0.98	5610	0
scaffold1831	278475	48054	53900	PCv3seq00002	6600061	4681022	4675176	0.98	5853	0
scaffold1831	278475	20280	48004	PCv3seq00002	6600061	4708788	4681033	0.98	27788	0
scaffold1831	278475	6035	20245	PCv3seq00002	6600061	4723021	4708790	0.98	14264	0
scaffold1831	278475	152	5965	PCv3seq00002	6600061	4728852	4723054	0.98	5817	0
scaffold464	256821	177639	183462	PCv3seq00002	6600061	4729370	4735223	0.98	5863	0
scaffold464	256821	183492	187826	PCv3seq00002	6600061	4735228	4739583	0.98	4358	0
scaffold464	256821	188273	192638	PCv3seq00002	6600061	4739971	4744337	0.99	4367	0
scaffold464	256821	192651	193653	PCv3seq00002	6600061	4744327	4745330	0.98	1004	0
scaffold464	256821	193681	195977	PCv3seq00002	6600061	4745327	4747656	0.96	2337	0
scaffold464	256821	195971	196552	PCv3seq00002	6600061	4747626	4748209	0.98	584	0
scaffold464	256821	196610	197353	PCv3seq00002	6600061	4748242	4748990	0.96	752	0
scaffold464	256821	197472	198794	PCv3seq00002	6600061	4749046	4750386	0.97	1342	0
scaffold464	256821	198857	201810	PCv3seq00002	6600061	4750402	4753355	0.98	2955	0
scaffold464	256821	202401	206039	PCv3seq00002	6600061	4753789	4757426	0.98	3639	0
scaffold464	256821	206175	210662	PCv3seq00002	6600061	4757450	4761916	0.98	4488	0
scaffold464	256821	210759	211593	PCv3seq00002	6600061	4761926	4762759	0.98	835	0
scaffold464	256821	211634	218571	PCv3seq00002	6600061	4762760	4769692	0.98	6952	0
scaffold464	256821	218621	237923	PCv3seq00002	6600061	4769690	4788988	0.97	19386	0
scaffold464	256821	237967	245106	PCv3seq00002	6600061	4788987	4796122	0.98	7155	0
scaffold464	256821	245155	246966	PCv3seq00002	6600061	4796123	4797934	0.99	1812	0
scaffold464	256821	247001	256597	PCv3seq00002	6600061	4797940	4807538	0.99	9600	0
scaffold1672	464556	5	854	PCv3seq00002	6600061	4807914	4808765	0.97	853	0
scaffold1672	464556	884	16667	PCv3seq00002	6600061	4808767	4824519	0.98	15786	0
scaffold1672	464556	16734	20941	PCv3seq00002	6600061	4824520	4828731	0.98	4214	0
scaffold1672	464556	21373	27944	PCv3seq00002	6600061	4829042	4835611	0.98	6574	0
scaffold1672	464556	27980	31594	PCv3seq00002	6600061	4835612	4839225	0.99	3616	0
scaffold1672	464556	31677	52422	PCv3seq00002	6600061	4839227	4859940	0.98	20771	0
scaffold1672	464556	52423	81708	PCv3seq00002	6600061	4859964	4889284	0.98	29350	0
scaffold1672	464556	81708	83278	PCv3seq00002	6600061	4889328	4890899	0.98	1573	0
scaffold1672	464556	83421	94485	PCv3seq00002	6600061	4890901	4901962	0.99	11067	0
scaffold1672	464556	94642	96218	PCv3seq00002	6600061	4902033	4903631	0.95	1608	0
scaffold1672	464556	96477	102690	PCv3seq00002	6600061	4903877	4910109	0.98	6239	0
scaffold1672	464556	102738	105325	PCv3seq00002	6600061	4910132	4912716	0.98	2590	0
scaffold1672	464556	105360	114319	PCv3seq00002	6600061	4912872	4921849	0.98	8988	0
scaffold1672	464556	114415	133245	PCv3seq00002	6600061	4921834	4940701	0.98	18905	0
scaffold1672	464556	133282	152526	PCv3seq00002	6600061	4940706	4959974	0.98	19279	0
scaffold1672	464556	152588	174081	PCv3seq00002	6600061	4960007	4981489	0.98	21521	0
scaffold1672	464556	174225	179945	PCv3seq00002	6600061	4981490	4987213	0.97	5743	0
scaffold1672	464556	180015	180800	PCv3seq00002	6600061	4987262	4988075	0.94	814	0
scaffold1672	464556	180824	186091	PCv3seq00002	6600061	4988076	4993361	0.97	5287	0
scaffold1672	464556	186169	188070	PCv3seq00002	6600061	4993416	4995321	0.98	1907	0
scaffold1672	464556	188102	195729	PCv3seq00002	6600061	4995378	5003006	0.97	7645	0
scaffold1672	464556	195771	196384	PCv3seq00002	6600061	5003062	5003675	0.99	614	0
scaffold1672	464556	197363	200771	PCv3seq00002	6600061	5005165	5008567	0.94	3421	0
scaffold1672	464556	200771	206613	PCv3seq00002	6600061	5008591	5014441	0.98	5861	0
scaffold1672	464556	206649	207338	PCv3seq00002	6600061	5014442	5015131	0.98	690	0
scaffold1672	464556	207385	219978	PCv3seq00002	6600061	5015132	5027729	0.97	12626	0
scaffold1672	464556	220219	222439	PCv3seq00002	6600061	5027808	5030049	0.95	2258	0
scaffold1672	464556	222582	233985	PCv3seq00002	6600061	5030404	5041819	0.96	11460	0
scaffold1672	464556	234783	256413	PCv3seq00002	6600061	5041823	5063454	0.98	21656	0
scaffold1672	464556	256538	265265	PCv3seq00002	6600061	5063455	5072180	0.98	8742	0
scaffold1672	464556	265267	268895	PCv3seq00002	6600061	5072213	5075836	0.94	3640	0
scaffold1672	464556	269063	272825	PCv3seq00002	6600061	5075868	5079611	0.95	3768	0
scaffold1672	464556	273253	284411	PCv3seq00002	6600061	5079781	5090935	0.99	11178	0
scaffold1672	464556	284440	294625	PCv3seq00002	6600061	5090947	5101164	0.98	10229	0
scaffold1672	464556	294676	297257	PCv3seq00002	6600061	5101287	5103880	0.95	2597	0
scaffold1672	464556	297249	298312	PCv3seq00002	6600061	5103911	5104974	0.93	1065	0
scaffold1672	464556	298374	300543	PCv3seq00002	6600061	5104975	5107160	0.96	2186	0
scaffold1672	464556	300551	306322	PCv3seq00002	6600061	5107245	5113009	0.97	5774	0
scaffold1672	464556	306528	308005	PCv3seq00002	6600061	5113094	5114555	0.97	1480	0
scaffold1672	464556	308024	309258	PCv3seq00002	6600061	5114840	5116069	0.97	1235	0
scaffold1672	464556	309291	311117	PCv3seq00002	6600061	5116072	5117897	0.98	1827	0
scaffold1672	464556	311163	314403	PCv3seq00002	6600061	5117915	5121148	0.94	3260	0
scaffold1672	464556	314667	336957	PCv3seq00002	6600061	5121461	5143780	0.97	22358	0
scaffold1672	464556	337076	338338	PCv3seq00002	6600061	5143778	5145047	0.98	1270	0
scaffold1672	464556	338338	346798	PCv3seq00002	6600061	5145071	5153544	0.97	8501	0
scaffold1672	464556	347148	349239	PCv3seq00002	6600061	5154023	5156096	0.95	2095	0
scaffold1672	464556	349311	361879	PCv3seq00002	6600061	5156097	5168674	0.96	12602	0
scaffold1672	464556	362000	374451	PCv3seq00002	6600061	5168675	5181133	0.98	12482	0
scaffold1672	464556	374536	375540	PCv3seq00002	6600061	5181148	5182153	0.95	1006	0
scaffold1672	464556	375509	376329	PCv3seq00002	6600061	5182194	5183019	0.89	828	0
scaffold1672	464556	376463	378195	PCv3seq00002	6600061	5183047	5184779	0.97	1733	0
scaffold1672	464556	378250	378787	PCv3seq00002	6600061	5184783	5185320	0.98	538	0
scaffold1672	464556	378836	386599	PCv3seq00002	6600061	5185339	5193099	0.98	7768	0
scaffold1672	464556	386653	403040	PCv3seq00002	6600061	5193104	5209502	0.96	16459	0
scaffold1672	464556	403100	404496	PCv3seq00002	6600061	5209565	5210957	0.97	1397	0
scaffold1672	464556	404548	407072	PCv3seq00002	6600061	5210969	5213498	0.94	2530	0
scaffold1672	464556	407451	408076	PCv3seq00002	6600061	5213813	5214438	0.91	627	0
scaffold1672	464556	408131	427866	PCv3seq00002	6600061	5214435	5234156	0.95	19803	0
scaffold1672	464556	427900	430656	PCv3seq00002	6600061	5234157	5236898	0.92	2760	0
scaffold1672	464556	432783	433300	PCv3seq00002	6600061	5239965	5240485	0.84	521	1e-106
scaffold1672	464556	433377	434756	PCv3seq00002	6600061	5240578	5241951	0.87	1380	0
scaffold1672	464556	435361	437444	PCv3seq00002	6600061	5242988	5245073	0.95	2090	0
scaffold1672	464556	437471	447714	PCv3seq00002	6600061	5245073	5255289	0.95	10250	0
scaffold1672	464556	447866	455758	PCv3seq00002	6600061	5255436	5263325	0.95	7906	0
scaffold1672	464556	455753	456566	PCv3seq00002	6600061	5263516	5264324	0.93	817	0
scaffold1672	464556	456627	458489	PCv3seq00002	6600061	5264341	5266193	0.94	1865	0
scaffold1672	464556	458518	461344	PCv3seq00002	6600061	5266197	5269019	0.95	2840	0
scaffold1672	464556	461428	464389	PCv3seq00002	6600061	5269116	5272081	0.94	2967	0
scaffold3064	73810	249	1563	PCv3seq00002	6600061	5272448	5273765	0.93	1321	0
scaffold3064	73810	1631	3139	PCv3seq00002	6600061	5273833	5275332	0.94	1510	0
scaffold3064	73810	3311	5259	PCv3seq00002	6600061	5275509	5277473	0.88	1971	0
scaffold3064	73810	5430	6466	PCv3seq00002	6600061	5277689	5278729	0.94	1042	0
scaffold3064	73810	6460	7644	PCv3seq00002	6600061	5279152	5280336	0.93	1187	0
scaffold3064	73810	7739	15185	PCv3seq00002	6600061	5280430	5287862	0.95	7452	0
scaffold3064	73810	15475	16258	PCv3seq00002	6600061	5288576	5289347	0.87	802	0
scaffold3064	73810	16265	31372	PCv3seq00002	6600061	5290081	5305148	0.95	15122	0
scaffold3064	73810	31469	32494	PCv3seq00002	6600061	5305164	5306188	0.92	1027	0
scaffold3064	73810	32488	37402	PCv3seq00002	6600061	5306570	5311526	0.95	4980	0
scaffold3064	73810	38008	45291	PCv3seq00002	6600061	5311977	5319293	0.95	7328	0
scaffold3064	73810	45334	49640	PCv3seq00002	6600061	5319295	5323610	0.96	4327	0
scaffold3064	73810	49655	53605	PCv3seq00002	6600061	5323643	5327627	0.95	4005	0
scaffold3064	73810	53965	54858	PCv3seq00002	6600061	5327889	5328783	0.94	906	0
scaffold3064	73810	54994	73781	PCv3seq00002	6600061	5328810	5347557	0.96	18813	0
[truncated: 3,670 more rows]

## Sheet: S6
Supplementary Table S6. Statistics of repeat sequences in 11 fungal genomes. We used the same method to detect repeat sequences in these genome sequences.
Class	Type		Pochonia chlamydosporia 170			Pochonia chlamydosporia 123			Metarhizium acridum			Metarhizium anisopliae			Drechmeria coniospora 6962			Drechmeria coniospora 96282			Purpureocillium lilacinum PLBJ-1			Purpureocillium lilacinum PLFJ-1			Hirsutella minnesotensis			Beauveria bassiana			Cordyceps militaris
			Length (bp)	Counts	Per (%)	Length (bp)	Counts	Per (%)	Length (bp)	Counts	Per (%)	Length (bp)	Counts	Per (%)	Length (bp)	Counts	Per (%)	Length (bp)	Counts	Per (%)	Length (bp)	Counts	Per (%)	Length (bp)	Counts	Per (%)	Length (bp)	Counts	Per (%)	Length (bp)	Counts	Per (%)	Length (bp)	Counts	Per (%)
ClassI	DIRS	DIRS	903	14	0.00	503	8	0.00	16301	36	0.04	11337	29	0.03	17397	37	0.05	9870	22	0.03	26161	46	0.07	17983	29	0.05	33880	31	0.07	404	3	0.00	7767	17	0.02
	LINE	I	163708	297	0.37	6687	46	0.02	7481	43	0.02	94264	144	0.24	249056	336	0.76	40063	125	0.13	432273	615	1.13	308628	423	0.80	1639381	2456	3.21	38661	119	0.11	464131	325	1.44
		Jockey	3963	45	0.01	8116	65	0.02	10868	61	0.03	3192	31	0.01	5355	26	0.02	27792	117	0.09	4662	26	0.01	15961	136	0.04	1203	14	0.00	3237	19	0.01	2736	17	0.01
		L1	3676	49	0.01	3585	45	0.01	2281	29	0.01	3013	36	0.01	6264	24	0.02	5363	25	0.02	1071	8	0.00	8189	21	0.02	3442	22	0.01	1452	18	0.00	932	11	0.00
		R2	3192	19	0.01	352	5	0.00	470	5	0.00	162	2	0.00	872	6	0.00	0	0	0.00	328	2	0.00	4141	12	0.01	5845	18	0.01	350	5	0.00	143	1	0.00
		RTE	776	11	0.00	331	5	0.00	360	6	0.00	236	3	0.00	784	7	0.00	1002	8	0.00	1592	14	0.00	125	1	0.00	418	5	0.00	453	5	0.00	139	1	0.00
		unknown	0	0	0.00	0	0	0.00	325	4	0.00	154	2	0.00	0	0	0.00	0	0	0.00	0	0	0.00	0	0	0.00	206	3	0.00	0	0	0.00	0	0	0.00
	LTR	Bel-Pao	3344	43	0.01	3930	55	0.01	3654	35	0.01	2757	36	0.01	640	7	0.00	1210	11	0.00	2161	15	0.01	424	6	0.00	1784	21	0.00	1137	16	0.00	571	7	0.00
		Copia	131799	241	0.30	20756	128	0.05	107605	274	0.27	37134	142	0.10	1099319	1257	3.35	796055	1024	2.50	122143	223	0.32	77375	211	0.20	1473978	2011	2.88	21916	79	0.07	777438	330	2.41
		ERV	4061	25	0.01	2185	31	0.01	1814	24	0.00	1818	22	0.00	1450	13	0.00	1769	14	0.01	21530	42	0.06	944	4	0.00	846	12	0.00	1162	11	0.00	404	6	0.00
		Gypsy	326865	563	0.74	67842	348	0.16	133528	383	0.34	53216	242	0.14	1057079	979	3.22	747680	785	2.34	62953	119	0.17	114575	164	0.30	2717721	2779	5.32	14979	126	0.04	550428	376	1.71
		Retrovirus	321	4	0.00	358	5	0.00	270	4	0.00	166	3	0.00	0	0	0.00	0	0	0.00	107	1	0.00	0	0	0.00	0	0	0.00	202	2	0.00	0	0	0.00
		unknown	1248	16	0.00	806	10	0.00	10376	19	0.03	52814	114	0.14	3386	16	0.01	3166	15	0.01	1597	5	0.00	617	5	0.00	273	4	0.00	1502	6	0.00	25787	58	0.08
	PLE	Penelope	5747	12	0.01	72	1	0.00	57	1	0.00	183	2	0.00	473	4	0.00	9397	19	0.03	8879	22	0.02	0	0	0.00	10003	23	0.02	0	0	0.00	68	1	0.00
	SINE	tRNA	475	7	0.00	192	3	0.00	510	7	0.00	884	12	0.00	591	9	0.00	593	9	0.00	293	4	0.00	293	4	0.00	189	3	0.00	183	3	0.00	196	3	0.00
		unknown	75	1	0.00	132	2	0.00	0	0	0.00	0	0	0.00	175	2	0.00	86	1	0.00	161	2	0.00	148	2	0.00	0	0	0.00	0	0	0.00	0	0	0.00
ClassII	Crypton	Crypton	965	12	0.00	617	7	0.00	467	4	0.00	294	3	0.00	382	3	0.00	558	5	0.00	1259	6	0.00	1624	7	0.00	228908	356	0.45	205	2	0.00	108	2	0.00
	Helitron	Helitron	121209	135	0.27	4882	16	0.01	19908	46	0.05	100699	94	0.26	2826	13	0.01	3373	19	0.01	27835	47	0.07	18455	52	0.05	1065561	1088	2.08	772	6	0.00	307009	261	0.95
	Maverick	Maverick	482	7	0.00	678	8	0.00	527	6	0.00	840	9	0.00	2359	22	0.01	2036	17	0.01	146	2	0.00	51	1	0.00	347	4	0.00	278	2	0.00	656	6	0.00
	TIR	CACTA	10524	53	0.02	8783	45	0.02	15206	59	0.04	10931	45	0.03	13657	49	0.04	9502	43	0.03	9342	36	0.02	4658	29	0.01	5918	26	0.01	4849	27	0.01	4216	25	0.01
		P	505	5	0.00	279	2	0.00	91	1	0.00	60	1	0.00	0	0	0.00	62	1	0.00	0	0	0.00	0	0	0.00	246	3	0.00	256	3	0.00	0	0	0.00
		PIF-Harbinger	2041	16	0.00	1439	13	0.00	8411	19	0.02	4214	14	0.01	1225	10	0.00	1058	8	0.00	5166	24	0.01	469	5	0.00	1022	6	0.00	753	6	0.00	689	7	0.00
		PiggyBac	1290	11	0.00	193	3	0.00	1925	12	0.00	395	6	0.00	210	1	0.00	740	4	0.00	115	1	0.00	115	1	0.00	166176	247	0.33	475	4	0.00	306	2	0.00
		Tc1-Mariner	260239	421	0.59	2705	24	0.01	5007	30	0.01	11498	57	0.03	95547	171	0.29	51904	115	0.16	13086	35	0.03	58408	91	0.15	1067164	1915	2.09	4294	20	0.01	2133	12	0.01
		Transib	0	0	0.00	0	0	0.00	0	0	0.00	0	0	0.00	0	0	0.00	0	0	0.00	0	0	0.00	0	0	0.00	0	0	0.00	57	1	0.00	78	1	0.00
		hAT	469429	578	1.06	2577	27	0.01	4057	31	0.01	15002	49	0.04	5903	38	0.02	54851	107	0.17	107593	253	0.28	10444	61	0.03	823978	1283	1.61	13347	67	0.04	2718	21	0.01
		unknown	172	1	0.00	209	2	0.00	89	1	0.00	901	2	0.00	0	0	0.00	0	0	0.00	0	0	0.00	0	0	0.00	52	1	0.00	0	0	0.00	0	0	0.00
	unknown	Academ	477	7	0.00	292	4	0.00	369	4	0.00	281	3	0.00	0	0	0.00	0	0	0.00	0	0	0.00	0	0	0.00	116	2	0.00	0	0	0.00	61	1	0.00
		Chapaev	102	1	0.00	0	0	0.00	141	2	0.00	169	3	0.00	0	0	0.00	0	0	0.00	0	0	0.00	0	0	0.00	0	0	0.00	0	0	0.00	77	1	0.00
		Ginger1	0	0	0.00	0	0	0.00	0	0	0.00	0	0	0.00	546	4	0.00	212	2	0.00	0	0	0.00	99	1	0.00	0	0	0.00	0	0	0.00	66	1	0.00
		Ginger2	11794	16	0.03	78	1	0.00	168	2	0.00	191	3	0.00	169	1	0.00	0	0	0.00	0	0	0.00	0	0	0.00	194	1	0.00	0	0	0.00	0	0	0.00
		ISL2EU	99	1	0.00	99	1	0.00	59	1	0.00	67	1	0.00	205	2	0.00	205	2	0.00	0	0	0.00	0	0	0.00	125	1	0.00	0	0	0.00	101	1	0.00
		Kolobok	158	2	0.00	67	1	0.00	125	2	0.00	256	3	0.00	115	1	0.00	228	2	0.00	0	0	0.00	0	0	0.00	104	1	0.00	7424	29	0.02	0	0	0.00
		MuDR	236572	342	0.54	4700	34	0.01	5923	24	0.02	20148	45	0.05	17645	73	0.05	18071	75	0.06	125280	234	0.33	62082	116	0.16	489977	757	0.96	24760	52	0.07	1080	7	0.00
		Novosib	231	2	0.00	97	1	0.00	0	0	0.00	61	1	0.00	1219	5	0.00	973	4	0.00	116	1	0.00	116	1	0.00	0	0	0.00	290	3	0.00	0	0	0.00
		Sola	1015	9	0.00	945	8	0.00	887	6	0.00	838	6	0.00	1696	9	0.01	1031	6	0.00	821	5	0.00	542	3	0.00	657	4	0.00	833	6	0.00	677	3	0.00
		Zator	0	0	0.00	70	1	0.00	0	0	0.00	0	0	0.00	0	0	0.00	0	0	0.00	0	0	0.00	0	0	0.00	0	0	0.00	53	1	0.00	0	0	0.00
otherTE	unknown	unknown	1410666	4767	3.19	361568	1176	0.86	1228279	5968	3.12	754810	3757	1.96	1235369	3817	3.76	1304024	3891	4.09	689553	2619	1.81	961332	2840	2.49	4410190	14428	8.63	509045	2153	1.51	769252	1795	2.38
Low_complexity			27807	607	0.06	27699	594	0.07	43022	936	0.11	32141	703	0.08	47645	879	0.15	46083	823	0.14	45611	939	0.12	48877	996	0.13	29261	584	0.06	53992	1125	0.16	39239	835	0.12
Simple_repeat			266980	6571	0.60	240023	6067	0.57	329742	7926	0.84	275463	6845	0.72	693450	13828	2.11	666771	13200	2.09	604416	14550	1.58	596818	14345	1.55	275398	6026	0.54	410374	10410	1.22	352879	8250	1.09
Sum			3472910	14911	7.85	773847	8792	1.84	1960303	16011	4.97	1490589	12470	3.87	4563009	21649	13.90	3805728	20499	11.93	2316250	19896	6.07	2313493	19567	6.00	14454563	34135	28.28	1117695	14329	3.32	3312085	12384	10.26

## Sheet: S7
Supplementary Table S7. List of 1,750 and 1,530 secreted proteins from PC170 and PC123, respectively. The PC123 gene set (12,122 genes) was reported in a previous study (Larriba et al 2014) and was downloaded from the website of fungalinteractions (http://www.fungalinteractions.org/index.php/genoma; the nucleic acid sequence file of "Pc-11079-transcripts-AUG.fasta"). The orthologous genes from PC…
PC170 GeneID	PC170 secreted protein	Orthologous PC123 GeneID	PC123 Original GeneID	PC123 secreted protein
VFPPC_00003	secreted protein	P123R_00206	augustus_masked-scaffold2704-abinit-gene-0.2-mRNA-1	secreted protein
VFPPC_00006	secreted protein	--	--	--
VFPPC_00020	secreted protein	P123R_08397	augustus_masked-scaffold2457-abinit-gene-0.5-mRNA-1	secreted protein
VFPPC_00031	secreted protein	P123R_08379	augustus_masked-scaffold2457-abinit-gene-0.13-mRNA-1	secreted protein
VFPPC_00032	secreted protein	P123R_08395	augustus_masked-scaffold2457-abinit-gene-0.14-mRNA-1	secreted protein
VFPPC_00045	secreted protein	P123R_08386	augustus_masked-scaffold2457-abinit-gene-0.28-mRNA-1	secreted protein
VFPPC_00047	secreted protein	P123R_08375	augustus_masked-scaffold2457-abinit-gene-0.29-mRNA-1	secreted protein
VFPPC_00049	secreted protein	P123R_08373	augustus_masked-scaffold2457-abinit-gene-0.32-mRNA-1	secreted protein
VFPPC_00054	secreted protein	P123R_01622	augustus_masked-scaffold208-abinit-gene-0.0-mRNA-1	secreted protein
VFPPC_00083	secreted protein	P123R_10058	augustus_masked-scaffold373-abinit-gene-0.26-mRNA-1	--
VFPPC_00085	secreted protein	--	--	--
VFPPC_00092	secreted protein	P123R_10048	augustus_masked-scaffold373-abinit-gene-0.16-mRNA-1	secreted protein
VFPPC_00099	secreted protein	P123R_10043	augustus_masked-scaffold373-abinit-gene-0.9-mRNA-1	secreted protein
VFPPC_00107	secreted protein	P123R_10063	augustus_masked-scaffold373-abinit-gene-0.0-mRNA-1	secreted protein
VFPPC_00147	secreted protein	P123R_07111	augustus_masked-scaffold228-abinit-gene-1.19-mRNA-1	--
VFPPC_00169	secreted protein	P123R_07149	augustus_masked-scaffold228-abinit-gene-2.6-mRNA-1	secreted protein
VFPPC_00170	secreted protein	P123R_07135	augustus_masked-scaffold228-abinit-gene-2.7-mRNA-1	secreted protein
VFPPC_00171	secreted protein	P123R_07146	augustus_masked-scaffold228-abinit-gene-2.8-mRNA-1	secreted protein
VFPPC_00193	secreted protein	P123R_07155	augustus_masked-scaffold228-abinit-gene-2.26-mRNA-1	secreted protein
VFPPC_00203	secreted protein	P123R_07180	augustus_masked-scaffold228-abinit-gene-3.4-mRNA-1	secreted protein
VFPPC_00212	secreted protein	P123R_07188	augustus_masked-scaffold228-abinit-gene-3.23-mRNA-1	--
VFPPC_00223	secreted protein	--	--	--
VFPPC_00233	secreted protein	P123R_07364	augustus_masked-scaffold2643-abinit-gene-0.8-mRNA-1	secreted protein
VFPPC_00234	secreted protein	P123R_07361	augustus_masked-scaffold2643-abinit-gene-0.9-mRNA-1	secreted protein
VFPPC_00265	secreted protein	P123R_07376	augustus_masked-scaffold2643-abinit-gene-1.12-mRNA-1	secreted protein
VFPPC_00280	secreted protein	P123R_01343	augustus_masked-scaffold2742-abinit-gene-1.17-mRNA-1	secreted protein
VFPPC_00281	secreted protein	P123R_01355	snap_masked-scaffold2742-abinit-gene-1.75-mRNA-1	--
VFPPC_00304	secreted protein	P123R_01325	snap_masked-scaffold2742-abinit-gene-0.46-mRNA-1	--
VFPPC_00312	secreted protein	P123R_01322	augustus_masked-scaffold2742-abinit-gene-0.9-mRNA-1	secreted protein
VFPPC_00315	secreted protein	P123R_01335	augustus_masked-scaffold2742-abinit-gene-0.6-mRNA-1	secreted protein
VFPPC_00369	secreted protein	P123R_08499	augustus_masked-scaffold2736-abinit-gene-0.7-mRNA-1	--
VFPPC_00380	secreted protein	P123R_08495	augustus_masked-scaffold2736-abinit-gene-0.22-mRNA-1	secreted protein
VFPPC_00384	secreted protein	P123R_08516	snap_masked-scaffold2736-abinit-gene-0.60-mRNA-1	--
VFPPC_00386	secreted protein	P123R_07525	augustus_masked-scaffold2283-abinit-gene-0.0-mRNA-1	secreted protein
VFPPC_00393	secreted protein	P123R_07524	augustus_masked-scaffold2283-abinit-gene-0.7-mRNA-1	secreted protein
VFPPC_00472	secreted protein	P123R_09009	augustus_masked-scaffold161-abinit-gene-1.4-mRNA-1	secreted protein
VFPPC_00489	secreted protein	P123R_09001	augustus_masked-scaffold161-abinit-gene-1.23-mRNA-1	secreted protein
VFPPC_00500	secreted protein	P123R_09022	augustus_masked-scaffold161-abinit-gene-2.4-mRNA-1	--
VFPPC_00530	secreted protein	P123R_09069	augustus_masked-scaffold161-abinit-gene-3.6-mRNA-1	secreted protein
VFPPC_00571	secreted protein	P123R_04969	augustus_masked-scaffold3075-abinit-gene-0.2-mRNA-1	secreted protein
VFPPC_00573	secreted protein	P123R_04966	augustus_masked-scaffold3075-abinit-gene-0.5-mRNA-1	secreted protein
VFPPC_00597	secreted protein	P123R_04965	augustus_masked-scaffold3075-abinit-gene-0.23-mRNA-1	secreted protein
VFPPC_00654	secreted protein	P123R_11166	augustus_masked-scaffold16-abinit-gene-0.12-mRNA-1	secreted protein
VFPPC_00655	secreted protein	P123R_11174	augustus_masked-scaffold16-abinit-gene-0.13-mRNA-1	secreted protein
VFPPC_00662	secreted protein	P123R_11184	augustus_masked-scaffold16-abinit-gene-0.23-mRNA-1	secreted protein
VFPPC_00689	secreted protein	P123R_11195	augustus_masked-scaffold16-abinit-gene-1.22-mRNA-1	secreted protein
VFPPC_00714	secreted protein	P123R_01786	augustus_masked-scaffold333-abinit-gene-1.15-mRNA-1	secreted protein
VFPPC_00715	secreted protein	P123R_01795	augustus_masked-scaffold333-abinit-gene-1.14-mRNA-1	secreted protein
VFPPC_00725	secreted protein	P123R_01787	augustus_masked-scaffold333-abinit-gene-1.3-mRNA-1	secreted protein
VFPPC_00735	secreted protein	P123R_01756	augustus_masked-scaffold333-abinit-gene-0.26-mRNA-1	secreted protein
VFPPC_00798	secreted protein	P123R_04176	augustus_masked-scaffold2906-abinit-gene-2.5-mRNA-1	secreted protein
VFPPC_00816	secreted protein	P123R_04159	augustus_masked-scaffold2906-abinit-gene-1.16-mRNA-1	secreted protein
VFPPC_00862	secreted protein	P123R_00347	augustus_masked-scaffold2998-abinit-gene-0.3-mRNA-1	secreted protein
VFPPC_00867	secreted protein	P123R_00349	snap_masked-scaffold2998-abinit-gene-0.28-mRNA-1	--
VFPPC_00891	secreted protein	P123R_08733	augustus_masked-scaffold364-abinit-gene-1.18-mRNA-1	--
VFPPC_00940	secreted protein	P123R_01861	augustus_masked-scaffold983-abinit-gene-0.2-mRNA-1	secreted protein
VFPPC_00943	secreted protein	P123R_01866	augustus_masked-scaffold983-abinit-gene-0.8-mRNA-1	secreted protein
VFPPC_00946	secreted protein	P123R_01890	augustus_masked-scaffold983-abinit-gene-0.9-mRNA-1	secreted protein
VFPPC_00952	secreted protein	P123R_01880	augustus_masked-scaffold983-abinit-gene-0.16-mRNA-1	secreted protein
VFPPC_00972	secreted protein	--	--	--
VFPPC_00981	secreted protein	P123R_01893	augustus_masked-scaffold983-abinit-gene-1.20-mRNA-1	secreted protein
VFPPC_00986	secreted protein	P123R_01928	augustus_masked-scaffold983-abinit-gene-1.28-mRNA-1	secreted protein
VFPPC_00990	secreted protein	P123R_01902	augustus_masked-scaffold983-abinit-gene-1.33-mRNA-1	secreted protein
VFPPC_01007	secreted protein	--	--	--
VFPPC_01008	secreted protein	--	--	--
VFPPC_01011	secreted protein	P123R_01956	snap_masked-scaffold983-abinit-gene-2.78-mRNA-1	secreted protein
VFPPC_01051	secreted protein	P123R_07570	augustus_masked-scaffold1082-abinit-gene-0.9-mRNA-1	secreted protein
VFPPC_01074	secreted protein	--	--	--
VFPPC_01081	secreted protein	--	--	--
VFPPC_01099	secreted protein	P123R_07621	augustus_masked-scaffold1082-abinit-gene-2.1-mRNA-1	secreted protein
VFPPC_01114	secreted protein	P123R_01392	augustus_masked-scaffold2079-abinit-gene-0.5-mRNA-1	secreted protein
VFPPC_01138	secreted protein	P123R_09977	augustus_masked-scaffold445-abinit-gene-0.12-mRNA-1	secreted protein
VFPPC_01204	secreted protein	P123R_10216	augustus_masked-scaffold2508-abinit-gene-0.7-mRNA-1	secreted protein
VFPPC_01235	secreted protein	--	--	--
VFPPC_01236	secreted protein	P123R_10252	augustus_masked-scaffold2508-abinit-gene-1.8-mRNA-1	secreted protein
VFPPC_01237	secreted protein	P123R_10257	augustus_masked-scaffold2508-abinit-gene-1.9-mRNA-1	secreted protein
VFPPC_01238	secreted protein	P123R_10248	augustus_masked-scaffold2508-abinit-gene-1.10-mRNA-1	secreted protein
VFPPC_01239	secreted protein	P123R_10261	augustus_masked-scaffold2508-abinit-gene-1.11-mRNA-1	secreted protein
VFPPC_01243	secreted protein	P123R_10274	augustus_masked-scaffold2508-abinit-gene-1.16-mRNA-1	--
VFPPC_01244	secreted protein	P123R_10271	augustus_masked-scaffold2508-abinit-gene-1.17-mRNA-1	secreted protein
VFPPC_01252	secreted protein	P123R_10258	augustus_masked-scaffold2508-abinit-gene-1.25-mRNA-1	secreted protein
VFPPC_01261	secreted protein	P123R_10286	augustus_masked-scaffold2508-abinit-gene-2.24-mRNA-1	secreted protein
VFPPC_01275	secreted protein	P123R_10297	augustus_masked-scaffold2508-abinit-gene-2.14-mRNA-1	secreted protein
VFPPC_01281	secreted protein	P123R_10301	augustus_masked-scaffold2508-abinit-gene-2.19-mRNA-1	secreted protein
VFPPC_01289	secreted protein	P123R_10324	augustus_masked-scaffold2508-abinit-gene-3.0-mRNA-1	secreted protein
VFPPC_01303	secreted protein	P123R_10335	snap_masked-scaffold2508-abinit-gene-3.68-mRNA-1	--
VFPPC_01309	secreted protein	P123R_10325	augustus_masked-scaffold2508-abinit-gene-3.28-mRNA-1	secreted protein
VFPPC_01321	secreted protein	P123R_10360	augustus_masked-scaffold2508-abinit-gene-4.9-mRNA-1	secreted protein
VFPPC_01332	secreted protein	P123R_10362	augustus_masked-scaffold2508-abinit-gene-4.20-mRNA-1	secreted protein
VFPPC_01345	secreted protein	P123R_10364	augustus_masked-scaffold2508-abinit-gene-4.35-mRNA-1	secreted protein
VFPPC_01414	secreted protein	P123R_09246	augustus_masked-scaffold554-abinit-gene-0.9-mRNA-1	secreted protein
VFPPC_01415	secreted protein	P123R_09254	augustus_masked-scaffold554-abinit-gene-0.10-mRNA-1	secreted protein
VFPPC_01426	secreted protein	P123R_09257	augustus_masked-scaffold554-abinit-gene-0.25-mRNA-1	secreted protein
VFPPC_01439	secreted protein	P123R_09299	augustus_masked-scaffold554-abinit-gene-1.9-mRNA-1	secreted protein
VFPPC_01442	secreted protein	P123R_09277	augustus_masked-scaffold554-abinit-gene-1.12-mRNA-1	--
VFPPC_01450	secreted protein	P123R_09294	augustus_masked-scaffold554-abinit-gene-1.18-mRNA-1	secreted protein
VFPPC_01453	secreted protein	P123R_09303	augustus_masked-scaffold554-abinit-gene-2.24-mRNA-1	secreted protein
VFPPC_01483	secreted protein	P123R_09337	augustus_masked-scaffold554-abinit-gene-3.1-mRNA-1	secreted protein
VFPPC_01485	secreted protein	P123R_09344	augustus_masked-scaffold554-abinit-gene-3.4-mRNA-1	--
VFPPC_01509	secreted protein	P123R_09366	augustus_masked-scaffold554-abinit-gene-4.8-mRNA-1	secreted protein
VFPPC_01511	secreted protein	P123R_09368	augustus_masked-scaffold554-abinit-gene-4.1-mRNA-1	secreted protein
VFPPC_01551	secreted protein	P123R_05794	maker-scaffold2535-augustus-gene-0.62-mRNA-1	--
VFPPC_01556	secreted protein	P123R_05808	snap_masked-scaffold2535-abinit-gene-0.55-mRNA-1	--
VFPPC_01578	secreted protein	P123R_05850	augustus_masked-scaffold2535-abinit-gene-1.8-mRNA-1	secreted protein
VFPPC_01598	secreted protein	P123R_05873	augustus_masked-scaffold2535-abinit-gene-2.0-mRNA-1	secreted protein
VFPPC_01602	secreted protein	P123R_05856	augustus_masked-scaffold2535-abinit-gene-2.6-mRNA-1	secreted protein
VFPPC_01606	secreted protein	P123R_05858	augustus_masked-scaffold2535-abinit-gene-2.10-mRNA-1	secreted protein
VFPPC_01628	secreted protein	P123R_05879	augustus_masked-scaffold2535-abinit-gene-3.7-mRNA-1	secreted protein
VFPPC_01632	secreted protein	P123R_05889	augustus_masked-scaffold2535-abinit-gene-3.9-mRNA-1	secreted protein
VFPPC_01634	secreted protein	P123R_05883	augustus_masked-scaffold2535-abinit-gene-3.11-mRNA-1	secreted protein
VFPPC_01661	secreted protein	P123R_05394	augustus_masked-scaffold1858-abinit-gene-7.5-mRNA-1	secreted protein
VFPPC_01667	secreted protein	--	--	--
VFPPC_01676	secreted protein	P123R_05378	augustus_masked-scaffold1858-abinit-gene-6.12-mRNA-1	secreted protein
VFPPC_01679	secreted protein	P123R_05385	augustus_masked-scaffold1858-abinit-gene-6.7-mRNA-1	secreted protein
VFPPC_01697	secreted protein	P123R_05334	augustus_masked-scaffold1858-abinit-gene-5.25-mRNA-1	secreted protein
VFPPC_01700	secreted protein	P123R_05323	augustus_masked-scaffold1858-abinit-gene-5.17-mRNA-1	secreted protein
VFPPC_01756	secreted protein	--	--	--
VFPPC_01763	secreted protein	P123R_05288	snap_masked-scaffold1858-abinit-gene-3.79-mRNA-1	secreted protein
VFPPC_01773	secreted protein	P123R_05269	augustus_masked-scaffold1858-abinit-gene-3.0-mRNA-1	secreted protein
VFPPC_01779	secreted protein	P123R_05245	augustus_masked-scaffold1858-abinit-gene-2.28-mRNA-1	secreted protein
VFPPC_01792	secreted protein	P123R_05252	augustus_masked-scaffold1858-abinit-gene-2.12-mRNA-1	secreted protein
VFPPC_01801	secreted protein	P123R_05233	augustus_masked-scaffold1858-abinit-gene-2.1-mRNA-1	secreted protein
VFPPC_01809	secreted protein	P123R_05200	augustus_masked-scaffold1858-abinit-gene-1.19-mRNA-1	secreted protein
VFPPC_01822	secreted protein	P123R_05207	snap_masked-scaffold1858-abinit-gene-1.60-mRNA-1	--
VFPPC_01827	secreted protein	P123R_05217	augustus_masked-scaffold1858-abinit-gene-1.21-mRNA-1	secreted protein
VFPPC_01833	secreted protein	P123R_05183	augustus_masked-scaffold1858-abinit-gene-0.17-mRNA-1	secreted protein
VFPPC_01849	secreted protein	P123R_05192	augustus_masked-scaffold1858-abinit-gene-0.0-mRNA-1	--
VFPPC_01852	secreted protein	P123R_03807	augustus_masked-scaffold230-abinit-gene-2.10-mRNA-1	secreted protein
VFPPC_01853	secreted protein	P123R_03799	augustus_masked-scaffold230-abinit-gene-2.8-mRNA-1	secreted protein
VFPPC_01857	secreted protein	P123R_03811	snap_masked-scaffold230-abinit-gene-2.34-mRNA-1	secreted protein
VFPPC_01868	secreted protein	P123R_03785	augustus_masked-scaffold230-abinit-gene-1.18-mRNA-1	secreted protein
VFPPC_01955	secreted protein	--	--	--
VFPPC_01957	secreted protein	--	--	--
VFPPC_01959	secreted protein	P123R_00352	augustus_masked-scaffold2221-abinit-gene-0.2-mRNA-1	secreted protein
VFPPC_01960	secreted protein	--	--	--
VFPPC_01986	secreted protein	P123R_03784	augustus_masked-scaffold230-abinit-gene-1.2-mRNA-1	secreted protein
VFPPC_02020	secreted protein	P123R_02799	augustus_masked-scaffold2781-abinit-gene-0.9-mRNA-1	secreted protein
VFPPC_02023	secreted protein	--	--	--
VFPPC_02033	secreted protein	P123R_00686	augustus_masked-scaffold3019-abinit-gene-0.4-mRNA-1	secreted protein
VFPPC_02037	secreted protein	P123R_00691	augustus_masked-scaffold3019-abinit-gene-0.0-mRNA-1	--
VFPPC_02065	secreted protein	P123R_02180	augustus_masked-scaffold2909-abinit-gene-3.14-mRNA-1	secreted protein
VFPPC_02069	secreted protein	P123R_02172	augustus_masked-scaffold2909-abinit-gene-2.21-mRNA-1	secreted protein
VFPPC_02087	secreted protein	P123R_02149	augustus_masked-scaffold2909-abinit-gene-2.4-mRNA-1	secreted protein
VFPPC_02090	secreted protein	P123R_02152	augustus_masked-scaffold2909-abinit-gene-2.1-mRNA-1	secreted protein
VFPPC_02106	secreted protein	P123R_02137	augustus_masked-scaffold2909-abinit-gene-1.12-mRNA-1	secreted protein
VFPPC_02120	secreted protein	--	--	--
VFPPC_02122	secreted protein	--	--	--
VFPPC_02155	secreted protein	P123R_02103	snap_masked-scaffold2909-abinit-gene-0.57-mRNA-1	--
VFPPC_02165	secreted protein	P123R_09781	augustus_masked-scaffold3015-abinit-gene-0.8-mRNA-1	--
VFPPC_02168	secreted protein	--	--	--
VFPPC_02169	secreted protein	P123R_09784	snap_masked-scaffold3015-abinit-gene-0.21-mRNA-1	--
VFPPC_02180	secreted protein	P123R_09776	augustus_masked-scaffold3015-abinit-gene-0.2-mRNA-1	secreted protein
VFPPC_02186	secreted protein	--	--	--
VFPPC_02190	secreted protein	P123R_11800	augustus_masked-scaffold2062-abinit-gene-0.8-mRNA-1	secreted protein
VFPPC_02206	secreted protein	P123R_05418	augustus_masked-scaffold3081-abinit-gene-0.1-mRNA-1	secreted protein
VFPPC_02209	secreted protein	P123R_03690	augustus_masked-scaffold1103-abinit-gene-0.3-mRNA-1	secreted protein
VFPPC_02223	secreted protein	P123R_04659	augustus_masked-scaffold1081-abinit-gene-0.0-mRNA-1	--
VFPPC_02224	secreted protein	P123R_01631	augustus_masked-scaffold3074-abinit-gene-0.0-mRNA-1	secreted protein
VFPPC_02227	secreted protein	P123R_02427	augustus_masked-scaffold440-abinit-gene-0.0-mRNA-1	secreted protein
VFPPC_02228	secreted protein	P123R_03027	augustus_masked-scaffold820-abinit-gene-1.4-mRNA-1	secreted protein
VFPPC_02236	secreted protein	P123R_03020	augustus_masked-scaffold820-abinit-gene-0.22-mRNA-1	--
VFPPC_02245	secreted protein	P123R_03015	augustus_masked-scaffold820-abinit-gene-0.14-mRNA-1	secreted protein
VFPPC_02249	secreted protein	P123R_03011	augustus_masked-scaffold820-abinit-gene-0.11-mRNA-1	secreted protein
VFPPC_02250	secreted protein	P123R_03003	augustus_masked-scaffold820-abinit-gene-0.10-mRNA-1	secreted protein
VFPPC_02254	secreted protein	P123R_03008	snap_masked-scaffold820-abinit-gene-0.52-mRNA-1	secreted protein
VFPPC_02255	secreted protein	P123R_03007	augustus_masked-scaffold820-abinit-gene-0.5-mRNA-1	--
VFPPC_02261	secreted protein	P123R_05400	augustus_masked-scaffold3099-abinit-gene-0.12-mRNA-1	secreted protein
VFPPC_02264	secreted protein	P123R_05404	augustus_masked-scaffold3099-abinit-gene-0.9-mRNA-1	secreted protein
VFPPC_02265	secreted protein	P123R_05408	augustus_masked-scaffold3099-abinit-gene-0.8-mRNA-1	secreted protein
VFPPC_02270	secreted protein	P123R_05405	augustus_masked-scaffold3099-abinit-gene-0.4-mRNA-1	secreted protein
VFPPC_02271	secreted protein	P123R_05406	augustus_masked-scaffold3099-abinit-gene-0.3-mRNA-1	secreted protein
VFPPC_02277	secreted protein	--	--	--
VFPPC_02289	secreted protein	P123R_10531	augustus_masked-scaffold3117-abinit-gene-0.7-mRNA-1	secreted protein
VFPPC_02333	secreted protein	P123R_03356	augustus_masked-scaffold2216-abinit-gene-1.1-mRNA-1	secreted protein
VFPPC_02341	secreted protein	P123R_03346	augustus_masked-scaffold2216-abinit-gene-1.7-mRNA-1	secreted protein
VFPPC_02343	secreted protein	--	--	--
VFPPC_02344	secreted protein	--	--	--
VFPPC_02367	secreted protein	--	--	--
VFPPC_02373	secreted protein	P123R_03310	augustus_masked-scaffold3112-abinit-gene-0.23-mRNA-1	secreted protein
VFPPC_02375	secreted protein	P123R_03295	augustus_masked-scaffold3112-abinit-gene-0.20-mRNA-1	secreted protein
VFPPC_02395	secreted protein	P123R_04500	augustus_masked-scaffold2486-abinit-gene-0.1-mRNA-1	secreted protein
VFPPC_02418	secreted protein	P123R_05141	augustus_masked-scaffold2831-abinit-gene-0.11-mRNA-1	secreted protein
VFPPC_02420	secreted protein	P123R_05134	augustus_masked-scaffold2831-abinit-gene-0.8-mRNA-1	secreted protein
VFPPC_02439	secreted protein	P123R_07449	augustus_masked-scaffold1136-abinit-gene-1.10-mRNA-1	secreted protein
VFPPC_02440	secreted protein	P123R_07445	augustus_masked-scaffold1136-abinit-gene-1.7-mRNA-1	secreted protein
VFPPC_02448	secreted protein	P123R_07422	augustus_masked-scaffold1136-abinit-gene-1.29-mRNA-1	secreted protein
VFPPC_02468	secreted protein	--	--	--
VFPPC_02476	secreted protein	--	--	--
VFPPC_02477	secreted protein	--	--	--
VFPPC_02479	secreted protein	P123R_07407	augustus_masked-scaffold1136-abinit-gene-0.4-mRNA-1	secreted protein
VFPPC_02480	secreted protein	P123R_07392	augustus_masked-scaffold1136-abinit-gene-0.3-mRNA-1	secreted protein
VFPPC_02484	secreted protein	P123R_07196	augustus_masked-scaffold3127-abinit-gene-0.4-mRNA-1	secreted protein
VFPPC_02488	secreted protein	P123R_05772	augustus_masked-scaffold2873-abinit-gene-0.16-mRNA-1	secreted protein
VFPPC_02505	secreted protein	--	--	--
VFPPC_02507	secreted protein	P123R_05770	augustus_masked-scaffold2873-abinit-gene-0.2-mRNA-1	secreted protein
VFPPC_02524	secreted protein	P123R_00009	augustus_masked-scaffold353-abinit-gene-0.12-mRNA-1	secreted protein
VFPPC_02533	secreted protein	P123R_00006	augustus_masked-scaffold353-abinit-gene-0.20-mRNA-1	secreted protein
VFPPC_02537	secreted protein	P123R_00002	augustus_masked-scaffold353-abinit-gene-0.24-mRNA-1	secreted protein
VFPPC_02538	secreted protein	P123R_00025	augustus_masked-scaffold353-abinit-gene-0.25-mRNA-1	secreted protein
VFPPC_02541	secreted protein	--	--	--
VFPPC_02549	secreted protein	P123R_00046	augustus_masked-scaffold353-abinit-gene-1.6-mRNA-1	secreted protein
VFPPC_02550	secreted protein	--	--	--
VFPPC_02561	secreted protein	--	--	--
VFPPC_02576	secreted protein	P123R_00040	augustus_masked-scaffold353-abinit-gene-1.29-mRNA-1	secreted protein
VFPPC_02588	secreted protein	P123R_00089	augustus_masked-scaffold353-abinit-gene-2.4-mRNA-1	secreted protein
VFPPC_02589	secreted protein	P123R_00088	augustus_masked-scaffold353-abinit-gene-2.5-mRNA-1	secreted protein
VFPPC_02590	secreted protein	P123R_00093	augustus_masked-scaffold353-abinit-gene-2.6-mRNA-1	secreted protein
VFPPC_02595	secreted protein	P123R_00068	augustus_masked-scaffold353-abinit-gene-2.11-mRNA-1	secreted protein
VFPPC_02604	secreted protein	P123R_00091	augustus_masked-scaffold353-abinit-gene-2.19-mRNA-1	secreted protein
VFPPC_02618	secreted protein	P123R_00115	augustus_masked-scaffold353-abinit-gene-3.22-mRNA-1	secreted protein
VFPPC_02624	secreted protein	P123R_00116	augustus_masked-scaffold353-abinit-gene-3.7-mRNA-1	secreted protein
VFPPC_02656	secreted protein	P123R_00134	augustus_masked-scaffold353-abinit-gene-4.8-mRNA-1	secreted protein
VFPPC_02705	secreted protein	--	--	--
VFPPC_02717	secreted protein	P123R_05474	augustus_masked-scaffold542-abinit-gene-0.5-mRNA-1	secreted protein
VFPPC_02763	secreted protein	P123R_05494	augustus_masked-scaffold542-abinit-gene-1.16-mRNA-1	secreted protein
VFPPC_02787	secreted protein	P123R_05541	augustus_masked-scaffold542-abinit-gene-2.19-mRNA-1	secreted protein
VFPPC_02791	secreted protein	P123R_05527	augustus_masked-scaffold542-abinit-gene-2.24-mRNA-1	secreted protein
VFPPC_02792	secreted protein	P123R_05542	augustus_masked-scaffold542-abinit-gene-2.25-mRNA-1	secreted protein
VFPPC_02793	secreted protein	P123R_05553	snap_masked-scaffold542-abinit-gene-2.67-mRNA-1	--
VFPPC_02796	secreted protein	P123R_10521	augustus_masked-scaffold3076-abinit-gene-2.11-mRNA-1	secreted protein
VFPPC_02812	secreted protein	P123R_05570	augustus_masked-scaffold542-abinit-gene-3.16-mRNA-1	secreted protein
VFPPC_02822	secreted protein	P123R_05569	augustus_masked-scaffold542-abinit-gene-3.25-mRNA-1	secreted protein
VFPPC_02838	secreted protein	P123R_05597	augustus_masked-scaffold542-abinit-gene-4.8-mRNA-1	secreted protein
VFPPC_02847	secreted protein	P123R_09436	snap_masked-scaffold2426-abinit-gene-0.50-mRNA-1	--
VFPPC_02874	secreted protein	P123R_09460	augustus_masked-scaffold2426-abinit-gene-1.3-mRNA-1	secreted protein
VFPPC_02885	secreted protein	--	--	--
VFPPC_02906	secreted protein	P123R_09482	augustus_masked-scaffold2426-abinit-gene-2.3-mRNA-1	secreted protein
VFPPC_02921	secreted protein	P123R_09504	augustus_masked-scaffold2426-abinit-gene-2.22-mRNA-1	secreted protein
VFPPC_02945	secreted protein	--	--	--
VFPPC_02947	secreted protein	P123R_06215	augustus_masked-scaffold1827-abinit-gene-0.15-mRNA-1	secreted protein
VFPPC_02981	secreted protein	P123R_06234	augustus_masked-scaffold1827-abinit-gene-1.9-mRNA-1	secreted protein
VFPPC_02995	secreted protein	P123R_06268	augustus_masked-scaffold1827-abinit-gene-2.0-mRNA-1	--
VFPPC_03034	secreted protein	P123R_11645	augustus_masked-scaffold1790-abinit-gene-4.18-mRNA-1	secreted protein
VFPPC_03047	secreted protein	P123R_11638	augustus_masked-scaffold1790-abinit-gene-4.5-mRNA-1	secreted protein
VFPPC_03048	secreted protein	P123R_11625	augustus_masked-scaffold1790-abinit-gene-4.4-mRNA-1	secreted protein
VFPPC_03058	secreted protein	P123R_11611	augustus_masked-scaffold1790-abinit-gene-3.25-mRNA-1	secreted protein
VFPPC_03083	secreted protein	P123R_11606	augustus_masked-scaffold1790-abinit-gene-3.29-mRNA-1	secreted protein
VFPPC_03098	secreted protein	P123R_11576	augustus_masked-scaffold1790-abinit-gene-2.11-mRNA-1	secreted protein
VFPPC_03099	secreted protein	P123R_11567	augustus_masked-scaffold1790-abinit-gene-2.10-mRNA-1	secreted protein
VFPPC_03101	secreted protein	P123R_11580	augustus_masked-scaffold1790-abinit-gene-2.8-mRNA-1	secreted protein
VFPPC_03106	secreted protein	--	--	--
VFPPC_03115	secreted protein	P123R_11558	augustus_masked-scaffold1790-abinit-gene-1.23-mRNA-1	--
VFPPC_03124	secreted protein	P123R_11557	augustus_masked-scaffold1790-abinit-gene-1.10-mRNA-1	secreted protein
VFPPC_03129	secreted protein	P123R_11549	augustus_masked-scaffold1790-abinit-gene-1.6-mRNA-1	secreted protein
VFPPC_03151	secreted protein	P123R_11519	augustus_masked-scaffold1790-abinit-gene-0.14-mRNA-1	secreted protein
VFPPC_03176	secreted protein	P123R_03709	augustus_masked-scaffold81-abinit-gene-0.5-mRNA-1	secreted protein
VFPPC_03180	secreted protein	P123R_03704	augustus_masked-scaffold81-abinit-gene-0.1-mRNA-1	secreted protein
VFPPC_03194	secreted protein	P123R_04894	augustus_masked-scaffold48-abinit-gene-7.16-mRNA-1	secreted protein
VFPPC_03197	secreted protein	P123R_04891	augustus_masked-scaffold48-abinit-gene-7.13-mRNA-1	secreted protein
VFPPC_03204	secreted protein	P123R_04890	augustus_masked-scaffold48-abinit-gene-7.4-mRNA-1	--
VFPPC_03205	secreted protein	--	--	--
VFPPC_03207	secreted protein	P123R_04907	augustus_masked-scaffold48-abinit-gene-7.0-mRNA-1	secreted protein
VFPPC_03239	secreted protein	P123R_04865	augustus_masked-scaffold48-abinit-gene-6.4-mRNA-1	secreted protein
VFPPC_03285	secreted protein	P123R_04800	augustus_masked-scaffold48-abinit-gene-4.9-mRNA-1	secreted protein
VFPPC_03292	secreted protein	P123R_04807	augustus_masked-scaffold48-abinit-gene-4.6-mRNA-1	secreted protein
VFPPC_03295	secreted protein	P123R_04821	augustus_masked-scaffold48-abinit-gene-4.4-mRNA-1	secreted protein
VFPPC_03296	secreted protein	P123R_04801	augustus_masked-scaffold48-abinit-gene-4.3-mRNA-1	secreted protein
VFPPC_03313	secreted protein	P123R_04763	augustus_masked-scaffold48-abinit-gene-3.19-mRNA-1	secreted protein
VFPPC_03317	secreted protein	P123R_04789	augustus_masked-scaffold48-abinit-gene-3.15-mRNA-1	secreted protein
VFPPC_03318	secreted protein	P123R_04776	augustus_masked-scaffold48-abinit-gene-3.14-mRNA-1	secreted protein
VFPPC_03323	secreted protein	P123R_04786	augustus_masked-scaffold48-abinit-gene-3.10-mRNA-1	secreted protein
VFPPC_03324	secreted protein	P123R_04780	augustus_masked-scaffold48-abinit-gene-3.6-mRNA-1	secreted protein
VFPPC_03337	secreted protein	P123R_04738	augustus_masked-scaffold48-abinit-gene-2.16-mRNA-1	secreted protein
VFPPC_03342	secreted protein	P123R_04751	augustus_masked-scaffold48-abinit-gene-2.13-mRNA-1	secreted protein
VFPPC_03353	secreted protein	P123R_04749	augustus_masked-scaffold48-abinit-gene-2.5-mRNA-1	secreted protein
VFPPC_03358	secreted protein	P123R_04740	augustus_masked-scaffold48-abinit-gene-2.0-mRNA-1	secreted protein
VFPPC_03360	secreted protein	P123R_04744	augustus_masked-scaffold48-abinit-gene-2.23-mRNA-1	secreted protein
VFPPC_03369	secreted protein	P123R_04717	augustus_masked-scaffold48-abinit-gene-1.20-mRNA-1	secreted protein
VFPPC_03373	secreted protein	P123R_04734	snap_masked-scaffold48-abinit-gene-1.73-mRNA-1	secreted protein
VFPPC_03407	secreted protein	P123R_04682	augustus_masked-scaffold48-abinit-gene-0.12-mRNA-1	secreted protein
VFPPC_03408	secreted protein	P123R_04691	augustus_masked-scaffold48-abinit-gene-0.10-mRNA-1	secreted protein
VFPPC_03418	secreted protein	P123R_04698	augustus_masked-scaffold48-abinit-gene-0.2-mRNA-1	secreted protein
VFPPC_03453	secreted protein	P123R_04360	augustus_masked-scaffold1831-abinit-gene-1.13-mRNA-1	secreted protein
VFPPC_03455	secreted protein	P123R_04365	augustus_masked-scaffold1831-abinit-gene-1.11-mRNA-1	secreted protein
VFPPC_03459	secreted protein	P123R_04356	augustus_masked-scaffold1831-abinit-gene-1.9-mRNA-1	secreted protein
VFPPC_03566	secreted protein	P123R_10897	augustus_masked-scaffold1672-abinit-gene-2.3-mRNA-1	secreted protein
VFPPC_03592	secreted protein	P123R_10934	augustus_masked-scaffold1672-abinit-gene-3.7-mRNA-1	secreted protein
VFPPC_03600	secreted protein	P123R_10940	augustus_masked-scaffold1672-abinit-gene-3.18-mRNA-1	secreted protein
VFPPC_03606	secreted protein	P123R_10937	augustus_masked-scaffold1672-abinit-gene-3.26-mRNA-1	secreted protein
VFPPC_03610	secreted protein	P123R_10931	augustus_masked-scaffold1672-abinit-gene-3.29-mRNA-1	secreted protein
VFPPC_03611	secreted protein	P123R_10923	augustus_masked-scaffold1672-abinit-gene-3.30-mRNA-1	secreted protein
VFPPC_03620	secreted protein	P123R_10960	augustus_masked-scaffold1672-abinit-gene-4.6-mRNA-1	secreted protein
VFPPC_03627	secreted protein	P123R_10946	augustus_masked-scaffold1672-abinit-gene-4.13-mRNA-1	secreted protein
VFPPC_03629	secreted protein	P123R_10947	augustus_masked-scaffold1672-abinit-gene-4.16-mRNA-1	secreted protein
VFPPC_03630	secreted protein	P123R_10962	augustus_masked-scaffold1672-abinit-gene-4.17-mRNA-1	secreted protein
VFPPC_03644	secreted protein	P123R_00711	augustus_masked-scaffold3064-abinit-gene-0.12-mRNA-1	secreted protein
VFPPC_03653	secreted protein	P123R_00722	augustus_masked-scaffold3064-abinit-gene-0.20-mRNA-1	secreted protein
VFPPC_03657	secreted protein	P123R_10125	augustus_masked-scaffold3137-abinit-gene-0.28-mRNA-1	secreted protein
VFPPC_03659	secreted protein	P123R_10132	augustus_masked-scaffold3137-abinit-gene-0.26-mRNA-1	secreted protein
VFPPC_03661	secreted protein	P123R_10137	augustus_masked-scaffold3137-abinit-gene-0.24-mRNA-1	secreted protein
VFPPC_03668	secreted protein	P123R_10110	augustus_masked-scaffold3137-abinit-gene-0.17-mRNA-1	secreted protein
VFPPC_03670	secreted protein	P123R_10109	augustus_masked-scaffold3137-abinit-gene-0.12-mRNA-1	secreted protein
VFPPC_03672	secreted protein	P123R_10114	augustus_masked-scaffold3137-abinit-gene-0.7-mRNA-1	secreted protein
VFPPC_03688	secreted protein	P123R_04918	augustus_masked-C406176-abinit-gene-0.2-mRNA-1	secreted protein
VFPPC_03712	secreted protein	P123R_06856	augustus_masked-scaffold3067-abinit-gene-0.0-mRNA-1	--
VFPPC_03721	secreted protein	--	--	--
VFPPC_03730	secreted protein	--	--	--
VFPPC_03733	secreted protein	--	--	--
VFPPC_03736	secreted protein	P123R_06853	augustus_masked-scaffold3067-abinit-gene-0.17-mRNA-1	secreted protein
VFPPC_03740	secreted protein	P123R_06865	augustus_masked-scaffold3067-abinit-gene-0.20-mRNA-1	secreted protein
VFPPC_03741	secreted protein	P123R_06850	augustus_masked-scaffold3067-abinit-gene-0.21-mRNA-1	secreted protein
VFPPC_03750	secreted protein	P123R_10756	augustus_masked-scaffold1969-abinit-gene-0.4-mRNA-1	secreted protein
VFPPC_03756	secreted protein	P123R_10753	augustus_masked-scaffold1969-abinit-gene-0.10-mRNA-1	secreted protein
VFPPC_03757	secreted protein	P123R_10750	augustus_masked-scaffold1969-abinit-gene-0.11-mRNA-1	secreted protein
VFPPC_03768	secreted protein	P123R_02088	augustus_masked-scaffold931-abinit-gene-0.5-mRNA-1	secreted protein
VFPPC_03769	secreted protein	P123R_02090	augustus_masked-scaffold931-abinit-gene-0.6-mRNA-1	secreted protein
VFPPC_03770	secreted protein	P123R_02087	augustus_masked-scaffold931-abinit-gene-0.7-mRNA-1	secreted protein
VFPPC_03771	secreted protein	P123R_02077	augustus_masked-scaffold2613-abinit-gene-0.22-mRNA-1	secreted protein
VFPPC_03775	secreted protein	P123R_02082	augustus_masked-scaffold2613-abinit-gene-0.19-mRNA-1	--
VFPPC_03784	secreted protein	P123R_02064	augustus_masked-scaffold2613-abinit-gene-0.13-mRNA-1	secreted protein
VFPPC_03788	secreted protein	P123R_02075	augustus_masked-scaffold2613-abinit-gene-0.8-mRNA-1	secreted protein
VFPPC_03804	secreted protein	P123R_09544	augustus_masked-scaffold1230-abinit-gene-0.8-mRNA-1	secreted protein
VFPPC_03806	secreted protein	P123R_09552	augustus_masked-scaffold1230-abinit-gene-0.10-mRNA-1	secreted protein
VFPPC_03818	secreted protein	P123R_09535	augustus_masked-scaffold1230-abinit-gene-0.16-mRNA-1	secreted protein
VFPPC_03819	secreted protein	--	--	--
VFPPC_03821	secreted protein	P123R_09550	augustus_masked-scaffold1230-abinit-gene-0.18-mRNA-1	secreted protein
VFPPC_03845	secreted protein	--	--	--
VFPPC_03862	secreted protein	P123R_02885	augustus_masked-scaffold2761-abinit-gene-0.18-mRNA-1	secreted protein
VFPPC_03864	secreted protein	--	--	--
VFPPC_03869	secreted protein	P123R_00774	augustus_masked-scaffold1003-abinit-gene-0.5-mRNA-1	secreted protein
VFPPC_03875	secreted protein	P123R_00778	augustus_masked-scaffold1003-abinit-gene-0.10-mRNA-1	--
VFPPC_03893	secreted protein	P123R_00754	augustus_masked-scaffold1003-abinit-gene-0.24-mRNA-1	secreted protein
VFPPC_03906	secreted protein	P123R_00181	augustus_masked-scaffold1867-abinit-gene-0.24-mRNA-1	secreted protein
VFPPC_03914	secreted protein	P123R_00203	augustus_masked-scaffold1867-abinit-gene-0.15-mRNA-1	secreted protein
VFPPC_03934	secreted protein	P123R_04980	augustus_masked-scaffold1330-abinit-gene-0.0-mRNA-1	--
VFPPC_03938	secreted protein	P123R_11976	augustus_masked-scaffold2553-abinit-gene-0.2-mRNA-1	--
VFPPC_03959	secreted protein	--	--	--
VFPPC_03968	secreted protein	P123R_08662	augustus_masked-scaffold2568-abinit-gene-0.7-mRNA-1	secreted protein
VFPPC_03971	secreted protein	P123R_08669	augustus_masked-scaffold2568-abinit-gene-0.4-mRNA-1	secreted protein
VFPPC_03980	secreted protein	P123R_06068	augustus_masked-scaffold730-abinit-gene-0.18-mRNA-1	secreted protein
VFPPC_04020	secreted protein	--	--	--
VFPPC_04026	secreted protein	P123R_01739	augustus_masked-scaffold598-abinit-gene-1.26-mRNA-1	secreted protein
VFPPC_04039	secreted protein	P123R_01741	augustus_masked-scaffold598-abinit-gene-1.10-mRNA-1	secreted protein
VFPPC_04041	secreted protein	P123R_01727	augustus_masked-scaffold598-abinit-gene-1.8-mRNA-1	secreted protein
VFPPC_04054	secreted protein	P123R_01715	augustus_masked-scaffold598-abinit-gene-1.3-mRNA-1	secreted protein
VFPPC_04064	secreted protein	P123R_01690	augustus_masked-scaffold598-abinit-gene-0.27-mRNA-1	secreted protein
VFPPC_04071	secreted protein	P123R_01688	augustus_masked-scaffold598-abinit-gene-0.16-mRNA-1	secreted protein
VFPPC_04077	secreted protein	P123R_01684	augustus_masked-scaffold598-abinit-gene-0.10-mRNA-1	--
VFPPC_04082	secreted protein	P123R_08092	augustus_masked-scaffold20-abinit-gene-0.0-mRNA-1	--
VFPPC_04087	secreted protein	P123R_01714	augustus_masked-scaffold598-abinit-gene-0.1-mRNA-1	secreted protein
VFPPC_04098	secreted protein	P123R_04991	augustus_masked-scaffold303-abinit-gene-0.10-mRNA-1	secreted protein
VFPPC_04102	secreted protein	P123R_05005	augustus_masked-scaffold303-abinit-gene-0.6-mRNA-1	secreted protein
VFPPC_04123	secreted protein	P123R_09380	augustus_masked-scaffold2819-abinit-gene-0.11-mRNA-1	secreted protein
VFPPC_04151	secreted protein	P123R_05925	augustus_masked-scaffold2796-abinit-gene-0.5-mRNA-1	secreted protein
VFPPC_04177	secreted protein	P123R_00879	augustus_masked-scaffold2918-abinit-gene-0.19-mRNA-1	secreted protein
VFPPC_04178	secreted protein	P123R_00863	augustus_masked-scaffold2918-abinit-gene-0.18-mRNA-1	secreted protein
VFPPC_04180	secreted protein	P123R_00874	augustus_masked-scaffold2918-abinit-gene-0.17-mRNA-1	secreted protein
VFPPC_04203	secreted protein	P123R_12028	augustus_masked-scaffold10-abinit-gene-1.2-mRNA-1	secreted protein
VFPPC_04204	secreted protein	P123R_12031	augustus_masked-scaffold10-abinit-gene-1.1-mRNA-1	secreted protein
VFPPC_04225	secreted protein	P123R_01523	augustus_masked-scaffold1397-abinit-gene-0.3-mRNA-1	secreted protein
VFPPC_04239	secreted protein	P123R_01516	augustus_masked-scaffold1397-abinit-gene-0.13-mRNA-1	secreted protein
VFPPC_04249	secreted protein	P123R_04090	augustus_masked-scaffold3053-abinit-gene-3.8-mRNA-1	secreted protein
VFPPC_04253	secreted protein	P123R_04064	augustus_masked-scaffold3053-abinit-gene-2.25-mRNA-1	secreted protein
VFPPC_04280	secreted protein	P123R_04048	augustus_masked-scaffold3053-abinit-gene-1.18-mRNA-1	secreted protein
VFPPC_04281	secreted protein	P123R_04055	augustus_masked-scaffold3053-abinit-gene-1.16-mRNA-1	secreted protein
VFPPC_04286	secreted protein	--	--	--
VFPPC_04306	secreted protein	P123R_04035	augustus_masked-scaffold3053-abinit-gene-1.21-mRNA-1	secreted protein
VFPPC_04309	secreted protein	P123R_04024	augustus_masked-scaffold3053-abinit-gene-0.27-mRNA-1	secreted protein
VFPPC_04339	secreted protein	P123R_04031	snap_masked-scaffold3053-abinit-gene-0.60-mRNA-1	--
VFPPC_04398	secreted protein	P123R_02653	augustus_masked-scaffold2405-abinit-gene-2.18-mRNA-1	secreted protein
VFPPC_04408	secreted protein	P123R_02665	augustus_masked-scaffold2405-abinit-gene-2.8-mRNA-1	secreted protein
VFPPC_04410	secreted protein	P123R_02657	augustus_masked-scaffold2405-abinit-gene-2.6-mRNA-1	secreted protein
VFPPC_04412	secreted protein	P123R_02664	augustus_masked-scaffold2405-abinit-gene-2.5-mRNA-1	--
VFPPC_04427	secreted protein	P123R_02623	augustus_masked-scaffold2405-abinit-gene-1.18-mRNA-1	secreted protein
VFPPC_04469	secreted protein	P123R_11678	augustus_masked-scaffold856-abinit-gene-0.3-mRNA-1	secreted protein
VFPPC_04482	secreted protein	P123R_11657	augustus_masked-scaffold856-abinit-gene-0.19-mRNA-1	secreted protein
VFPPC_04485	secreted protein	P123R_11674	augustus_masked-scaffold856-abinit-gene-0.22-mRNA-1	secreted protein
VFPPC_04488	secreted protein	P123R_11669	augustus_masked-scaffold856-abinit-gene-0.26-mRNA-1	secreted protein
VFPPC_04492	secreted protein	P123R_11692	augustus_masked-scaffold856-abinit-gene-1.1-mRNA-1	secreted protein
VFPPC_04562	secreted protein	P123R_01582	augustus_masked-scaffold1823-abinit-gene-1.19-mRNA-1	secreted protein
VFPPC_04576	secreted protein	P123R_01559	augustus_masked-scaffold1823-abinit-gene-1.5-mRNA-1	secreted protein
VFPPC_04610	secreted protein	P123R_08451	augustus_masked-scaffold798-abinit-gene-1.7-mRNA-1	secreted protein
VFPPC_04618	secreted protein	P123R_08435	augustus_masked-scaffold798-abinit-gene-0.16-mRNA-1	secreted protein
VFPPC_04623	secreted protein	P123R_08422	augustus_masked-scaffold798-abinit-gene-0.10-mRNA-1	secreted protein
VFPPC_04639	secreted protein	--	--	--
VFPPC_04677	secreted protein	--	--	--
VFPPC_04701	secreted protein	P123R_01203	snap_masked-scaffold2622-abinit-gene-0.46-mRNA-1	secreted protein
VFPPC_04702	secreted protein	--	--	--
VFPPC_04714	secreted protein	P123R_01207	augustus_masked-scaffold2622-abinit-gene-0.1-mRNA-1	secreted protein
VFPPC_04715	secreted protein	P123R_01210	augustus_masked-scaffold2622-abinit-gene-0.0-mRNA-1	secreted protein
VFPPC_04722	secreted protein	--	--	--
VFPPC_04819	secreted protein	P123R_07049	augustus_masked-scaffold2268-abinit-gene-2.0-mRNA-1	secreted protein
VFPPC_04821	secreted protein	P123R_07054	augustus_masked-scaffold2268-abinit-gene-2.17-mRNA-1	--
VFPPC_04839	secreted protein	P123R_07046	snap_masked-scaffold2268-abinit-gene-1.66-mRNA-1	--
VFPPC_04842	secreted protein	P123R_07040	augustus_masked-scaffold2268-abinit-gene-1.5-mRNA-1	secreted protein
VFPPC_04850	secreted protein	P123R_07042	augustus_masked-scaffold2268-abinit-gene-1.28-mRNA-1	secreted protein
VFPPC_04858	secreted protein	P123R_06996	augustus_masked-scaffold2268-abinit-gene-0.20-mRNA-1	secreted protein
VFPPC_04865	secreted protein	P123R_06993	augustus_masked-scaffold2268-abinit-gene-0.15-mRNA-1	secreted protein
VFPPC_04880	secreted protein	P123R_07001	augustus_masked-scaffold2268-abinit-gene-0.2-mRNA-1	secreted protein
VFPPC_04881	secreted protein	P123R_07007	augustus_masked-scaffold2268-abinit-gene-0.1-mRNA-1	secreted protein
VFPPC_04883	secreted protein	P123R_08917	augustus_masked-scaffold2923-abinit-gene-0.3-mRNA-1	--
VFPPC_04905	secreted protein	P123R_08853	augustus_masked-scaffold2724-abinit-gene-0.18-mRNA-1	secreted protein
VFPPC_04935	secreted protein	P123R_02569	augustus_masked-scaffold3116-abinit-gene-0.4-mRNA-1	secreted protein
VFPPC_04950	secreted protein	P123R_05073	augustus_masked-scaffold1705-abinit-gene-0.8-mRNA-1	secreted protein
VFPPC_04951	secreted protein	P123R_05091	augustus_masked-scaffold1705-abinit-gene-0.9-mRNA-1	secreted protein
VFPPC_04957	secreted protein	--	--	--
VFPPC_04965	secreted protein	P123R_05086	augustus_masked-scaffold1705-abinit-gene-0.23-mRNA-1	secreted protein
VFPPC_04971	secreted protein	P123R_05092	augustus_masked-scaffold1705-abinit-gene-0.29-mRNA-1	secreted protein
VFPPC_04980	secreted protein	P123R_10797	augustus_masked-scaffold895-abinit-gene-1.0-mRNA-1	secreted protein
VFPPC_04983	secreted protein	P123R_10807	augustus_masked-scaffold895-abinit-gene-1.11-mRNA-1	secreted protein
VFPPC_04987	secreted protein	P123R_10786	augustus_masked-scaffold895-abinit-gene-0.29-mRNA-1	secreted protein
VFPPC_04988	secreted protein	P123R_10778	augustus_masked-scaffold895-abinit-gene-0.28-mRNA-1	--
VFPPC_05008	secreted protein	P123R_10775	augustus_masked-scaffold895-abinit-gene-0.5-mRNA-1	secreted protein
VFPPC_05013	secreted protein	P123R_10782	augustus_masked-scaffold895-abinit-gene-0.1-mRNA-1	secreted protein
VFPPC_05032	secreted protein	P123R_09594	augustus_masked-scaffold2989-abinit-gene-0.25-mRNA-1	secreted protein
VFPPC_05033	secreted protein	P123R_09599	augustus_masked-scaffold2989-abinit-gene-0.24-mRNA-1	secreted protein
VFPPC_05041	secreted protein	P123R_09613	augustus_masked-scaffold2989-abinit-gene-0.9-mRNA-1	secreted protein
VFPPC_05046	secreted protein	P123R_09596	augustus_masked-scaffold2989-abinit-gene-0.3-mRNA-1	secreted protein
VFPPC_05051	secreted protein	P123R_11494	augustus_masked-scaffold3020-abinit-gene-0.1-mRNA-1	secreted protein
VFPPC_05057	secreted protein	P123R_11482	augustus_masked-scaffold3020-abinit-gene-0.7-mRNA-1	secreted protein
VFPPC_05061	secreted protein	P123R_11487	augustus_masked-scaffold3020-abinit-gene-0.13-mRNA-1	secreted protein
VFPPC_05062	secreted protein	P123R_11496	augustus_masked-scaffold3020-abinit-gene-0.14-mRNA-1	secreted protein
VFPPC_05082	secreted protein	P123R_08909	augustus_masked-scaffold51-abinit-gene-1.6-mRNA-1	secreted protein
VFPPC_05087	secreted protein	P123R_08907	augustus_masked-scaffold51-abinit-gene-1.0-mRNA-1	secreted protein
VFPPC_05097	secreted protein	P123R_08896	augustus_masked-scaffold51-abinit-gene-0.18-mRNA-1	secreted protein
VFPPC_05111	secreted protein	P123R_08899	augustus_masked-scaffold51-abinit-gene-0.4-mRNA-1	secreted protein
VFPPC_05130	secreted protein	P123R_11257	augustus_masked-scaffold1574-abinit-gene-0.6-mRNA-1	--
VFPPC_05161	secreted protein	P123R_03986	augustus_masked-scaffold2097-abinit-gene-1.3-mRNA-1	secreted protein
VFPPC_05183	secreted protein	P123R_03957	augustus_masked-scaffold2097-abinit-gene-0.9-mRNA-1	secreted protein
VFPPC_05192	secreted protein	P123R_05620	augustus_masked-scaffold237-abinit-gene-0.1-mRNA-1	secreted protein
VFPPC_05198	secreted protein	P123R_05603	augustus_masked-scaffold237-abinit-gene-0.8-mRNA-1	secreted protein
VFPPC_05199	secreted protein	P123R_05602	augustus_masked-scaffold237-abinit-gene-0.10-mRNA-1	secreted protein
VFPPC_05211	secreted protein	P123R_05614	augustus_masked-scaffold237-abinit-gene-0.23-mRNA-1	secreted protein
VFPPC_05212	secreted protein	P123R_05637	augustus_masked-scaffold237-abinit-gene-1.28-mRNA-1	--
VFPPC_05214	secreted protein	P123R_05636	augustus_masked-scaffold237-abinit-gene-1.30-mRNA-1	--
VFPPC_05242	secreted protein	P123R_05676	augustus_masked-scaffold237-abinit-gene-2.28-mRNA-1	--
VFPPC_05277	secreted protein	P123R_05699	augustus_masked-scaffold237-abinit-gene-3.5-mRNA-1	secreted protein
VFPPC_05289	secreted protein	P123R_05716	augustus_masked-scaffold237-abinit-gene-3.19-mRNA-1	secreted protein
VFPPC_05299	secreted protein	P123R_06575	augustus_masked-scaffold3101-abinit-gene-0.12-mRNA-1	secreted protein
VFPPC_05300	secreted protein	P123R_06598	augustus_masked-scaffold3101-abinit-gene-0.11-mRNA-1	secreted protein
VFPPC_05303	secreted protein	P123R_06592	augustus_masked-scaffold3101-abinit-gene-0.9-mRNA-1	secreted protein
VFPPC_05309	secreted protein	P123R_06578	augustus_masked-scaffold3101-abinit-gene-0.1-mRNA-1	secreted protein
VFPPC_05312	secreted protein	P123R_10107	snap_masked-scaffold1325-abinit-gene-0.27-mRNA-1	--
VFPPC_05320	secreted protein	P123R_10097	augustus_masked-scaffold1325-abinit-gene-0.7-mRNA-1	secreted protein
VFPPC_05322	secreted protein	P123R_10099	augustus_masked-scaffold1325-abinit-gene-0.5-mRNA-1	secreted protein
VFPPC_05327	secreted protein	--	--	--
VFPPC_05332	secreted protein	P123R_01161	augustus_masked-scaffold3145-abinit-gene-0.4-mRNA-1	secreted protein
VFPPC_05335	secreted protein	P123R_01165	augustus_masked-scaffold3145-abinit-gene-0.7-mRNA-1	secreted protein
VFPPC_05338	secreted protein	P123R_01152	augustus_masked-scaffold3145-abinit-gene-0.10-mRNA-1	secreted protein
VFPPC_05348	secreted protein	P123R_00277	augustus_masked-scaffold964-abinit-gene-0.0-mRNA-1	secreted protein
VFPPC_05350	secreted protein	P123R_00258	augustus_masked-scaffold964-abinit-gene-0.2-mRNA-1	secreted protein
VFPPC_05351	secreted protein	P123R_00269	augustus_masked-scaffold964-abinit-gene-0.3-mRNA-1	secreted protein
VFPPC_05361	secreted protein	--	--	--
VFPPC_05373	secreted protein	P123R_00279	augustus_masked-scaffold964-abinit-gene-0.24-mRNA-1	secreted protein
VFPPC_05377	secreted protein	P123R_00288	augustus_masked-scaffold964-abinit-gene-1.4-mRNA-1	--
VFPPC_05384	secreted protein	P123R_02474	augustus_masked-scaffold2679-abinit-gene-0.0-mRNA-1	--
VFPPC_05395	secreted protein	P123R_01671	augustus_masked-scaffold2808-abinit-gene-1.23-mRNA-1	secreted protein
VFPPC_05397	secreted protein	P123R_01669	augustus_masked-scaffold2808-abinit-gene-1.20-mRNA-1	secreted protein
VFPPC_05409	secreted protein	P123R_01657	augustus_masked-scaffold2808-abinit-gene-1.10-mRNA-1	secreted protein
VFPPC_05412	secreted protein	P123R_01652	augustus_masked-scaffold2808-abinit-gene-1.7-mRNA-1	secreted protein
VFPPC_05419	secreted protein	P123R_01677	augustus_masked-scaffold2808-abinit-gene-1.1-mRNA-1	secreted protein
VFPPC_05423	secreted protein	--	--	--
VFPPC_05424	secreted protein	P123R_01668	augustus_masked-scaffold2808-abinit-gene-1.28-mRNA-1	secreted protein
VFPPC_05462	secreted protein	--	--	--
VFPPC_05487	secreted protein	P123R_07927	augustus_masked-scaffold2415-abinit-gene-1.6-mRNA-1	secreted protein
VFPPC_05543	secreted protein	P123R_04629	augustus_masked-scaffold130-abinit-gene-1.4-mRNA-1	secreted protein
VFPPC_05581	secreted protein	P123R_05047	augustus_masked-scaffold945-abinit-gene-1.1-mRNA-1	secreted protein
VFPPC_05594	secreted protein	P123R_05046	augustus_masked-scaffold945-abinit-gene-0.22-mRNA-1	secreted protein
VFPPC_05608	secreted protein	P123R_05021	augustus_masked-scaffold945-abinit-gene-0.9-mRNA-1	secreted protein
VFPPC_05609	secreted protein	P123R_05039	augustus_masked-scaffold945-abinit-gene-0.8-mRNA-1	secreted protein
VFPPC_05643	secreted protein	P123R_12048	augustus_masked-scaffold2772-abinit-gene-0.6-mRNA-1	secreted protein
VFPPC_05644	secreted protein	P123R_12046	augustus_masked-scaffold2772-abinit-gene-0.5-mRNA-1	secreted protein
VFPPC_05647	secreted protein	--	--	--
VFPPC_05657	secreted protein	P123R_06145	snap_masked-scaffold2293-abinit-gene-0.54-mRNA-1	secreted protein
VFPPC_05658	secreted protein	--	--	--
VFPPC_05677	secreted protein	P123R_06135	augustus_masked-scaffold2293-abinit-gene-0.20-mRNA-1	secreted protein
VFPPC_05687	secreted protein	P123R_06160	augustus_masked-scaffold2293-abinit-gene-1.5-mRNA-1	secreted protein
VFPPC_05702	secreted protein	--	--	--
VFPPC_05709	secreted protein	--	--	--
VFPPC_05714	secreted protein	P123R_02776	augustus_masked-scaffold2037-abinit-gene-1.4-mRNA-1	secreted protein
VFPPC_05721	secreted protein	P123R_02752	augustus_masked-scaffold2037-abinit-gene-0.24-mRNA-1	secreted protein
VFPPC_05725	secreted protein	P123R_02750	augustus_masked-scaffold2037-abinit-gene-0.19-mRNA-1	secreted protein
VFPPC_05734	secreted protein	P123R_02737	augustus_masked-scaffold2037-abinit-gene-0.12-mRNA-1	secreted protein
VFPPC_05737	secreted protein	--	--	--
VFPPC_05745	secreted protein	P123R_02743	augustus_masked-scaffold2037-abinit-gene-0.4-mRNA-1	secreted protein
VFPPC_05754	secreted protein	P123R_02684	augustus_masked-scaffold3022-abinit-gene-0.4-mRNA-1	secreted protein
VFPPC_05757	secreted protein	P123R_02686	augustus_masked-scaffold3022-abinit-gene-0.2-mRNA-1	secreted protein
VFPPC_05758	secreted protein	P123R_02690	augustus_masked-scaffold3022-abinit-gene-0.1-mRNA-1	secreted protein
VFPPC_05760	secreted protein	--	--	--
VFPPC_05761	secreted protein	--	--	--
VFPPC_05782	secreted protein	P123R_08623	augustus_masked-scaffold1548-abinit-gene-2.4-mRNA-1	secreted protein
VFPPC_05783	secreted protein	P123R_08630	snap_masked-scaffold1548-abinit-gene-2.55-mRNA-1	--
VFPPC_05817	secreted protein	P123R_03417	augustus_masked-scaffold1260-abinit-gene-1.17-mRNA-1	secreted protein
VFPPC_05831	secreted protein	P123R_03451	augustus_masked-scaffold1260-abinit-gene-2.6-mRNA-1	secreted protein
VFPPC_05838	secreted protein	P123R_03441	augustus_masked-scaffold1260-abinit-gene-2.10-mRNA-1	secreted protein
VFPPC_05841	secreted protein	P123R_03428	augustus_masked-scaffold1260-abinit-gene-2.12-mRNA-1	secreted protein
VFPPC_05847	secreted protein	P123R_03433	augustus_masked-scaffold1260-abinit-gene-2.17-mRNA-1	--
VFPPC_05854	secreted protein	P123R_03436	augustus_masked-scaffold1260-abinit-gene-2.22-mRNA-1	secreted protein
VFPPC_05864	secreted protein	P123R_03481	augustus_masked-scaffold1260-abinit-gene-3.35-mRNA-1	secreted protein
VFPPC_05870	secreted protein	P123R_03467	augustus_masked-scaffold1260-abinit-gene-3.4-mRNA-1	secreted protein
VFPPC_05879	secreted protein	P123R_03476	snap_masked-scaffold1260-abinit-gene-3.80-mRNA-1	--
VFPPC_05886	secreted protein	P123R_03456	augustus_masked-scaffold1260-abinit-gene-3.20-mRNA-1	secreted protein
VFPPC_05921	secreted protein	P123R_04468	augustus_masked-scaffold2997-abinit-gene-2.3-mRNA-1	secreted protein
VFPPC_05930	secreted protein	P123R_04441	augustus_masked-scaffold2997-abinit-gene-1.26-mRNA-1	--
VFPPC_05951	secreted protein	P123R_04455	augustus_masked-scaffold2997-abinit-gene-1.6-mRNA-1	secreted protein
VFPPC_05952	secreted protein	P123R_04446	augustus_masked-scaffold2997-abinit-gene-1.4-mRNA-1	secreted protein
VFPPC_05954	secreted protein	P123R_04453	augustus_masked-scaffold2997-abinit-gene-1.2-mRNA-1	secreted protein
VFPPC_05966	secreted protein	P123R_04402	augustus_masked-scaffold2997-abinit-gene-0.25-mRNA-1	secreted protein
VFPPC_05969	secreted protein	P123R_04421	augustus_masked-scaffold2997-abinit-gene-0.23-mRNA-1	secreted protein
VFPPC_05970	secreted protein	P123R_04404	augustus_masked-scaffold2997-abinit-gene-0.22-mRNA-1	secreted protein
VFPPC_05975	secreted protein	P123R_04410	augustus_masked-scaffold2997-abinit-gene-0.17-mRNA-1	secreted protein
VFPPC_05987	secreted protein	P123R_04406	augustus_masked-scaffold2997-abinit-gene-0.2-mRNA-1	secreted protein
VFPPC_05993	secreted protein	--	--	--
VFPPC_05997	secreted protein	P123R_03114	augustus_masked-scaffold1893-abinit-gene-0.12-mRNA-1	secreted protein
VFPPC_05998	secreted protein	P123R_03094	augustus_masked-scaffold1893-abinit-gene-0.13-mRNA-1	secreted protein
VFPPC_06020	secreted protein	P123R_03154	augustus_masked-scaffold1893-abinit-gene-1.6-mRNA-1	secreted protein
VFPPC_06028	secreted protein	P123R_03123	augustus_masked-scaffold1893-abinit-gene-1.13-mRNA-1	secreted protein
VFPPC_06048	secreted protein	P123R_03156	augustus_masked-scaffold1893-abinit-gene-2.8-mRNA-1	secreted protein
VFPPC_06049	secreted protein	P123R_03162	augustus_masked-scaffold1893-abinit-gene-2.9-mRNA-1	secreted protein
VFPPC_06070	secreted protein	P123R_03161	augustus_masked-scaffold1893-abinit-gene-2.21-mRNA-1	secreted protein
VFPPC_06081	secreted protein	P123R_03222	augustus_masked-scaffold1893-abinit-gene-3.13-mRNA-1	--
VFPPC_06092	secreted protein	P123R_03193	augustus_masked-scaffold1893-abinit-gene-3.28-mRNA-1	--
VFPPC_06098	secreted protein	P123R_03249	augustus_masked-scaffold1893-abinit-gene-4.33-mRNA-1	secreted protein
VFPPC_06126	secreted protein	P123R_03257	augustus_masked-scaffold1893-abinit-gene-4.28-mRNA-1	secreted protein
VFPPC_06131	secreted protein	--	--	--
VFPPC_06147	secreted protein	P123R_08787	augustus_masked-scaffold395-abinit-gene-0.18-mRNA-1	secreted protein
VFPPC_06178	secreted protein	P123R_03836	augustus_masked-scaffold965-abinit-gene-0.4-mRNA-1	secreted protein
VFPPC_06199	secreted protein	P123R_03829	augustus_masked-scaffold965-abinit-gene-0.23-mRNA-1	secreted protein
VFPPC_06200	secreted protein	P123R_03839	augustus_masked-scaffold965-abinit-gene-0.24-mRNA-1	--
VFPPC_06202	secreted protein	P123R_03827	augustus_masked-scaffold965-abinit-gene-0.28-mRNA-1	secreted protein
VFPPC_06204	secreted protein	P123R_03853	augustus_masked-scaffold965-abinit-gene-1.5-mRNA-1	secreted protein
VFPPC_06215	secreted protein	P123R_06882	augustus_masked-scaffold3017-abinit-gene-0.1-mRNA-1	secreted protein
VFPPC_06220	secreted protein	P123R_06881	augustus_masked-scaffold3017-abinit-gene-0.6-mRNA-1	secreted protein
VFPPC_06222	secreted protein	P123R_06875	augustus_masked-scaffold3017-abinit-gene-0.7-mRNA-1	secreted protein
VFPPC_06237	secreted protein	P123R_06417	augustus_masked-scaffold3136-abinit-gene-1.11-mRNA-1	secreted protein
VFPPC_06242	secreted protein	P123R_06404	augustus_masked-scaffold3136-abinit-gene-1.7-mRNA-1	--
VFPPC_06264	secreted protein	P123R_06395	augustus_masked-scaffold3136-abinit-gene-0.21-mRNA-1	--
VFPPC_06269	secreted protein	P123R_06387	augustus_masked-scaffold3136-abinit-gene-0.13-mRNA-1	secreted protein
VFPPC_06270	secreted protein	P123R_06374	augustus_masked-scaffold3136-abinit-gene-0.12-mRNA-1	secreted protein
VFPPC_06275	secreted protein	P123R_06372	augustus_masked-scaffold3136-abinit-gene-0.7-mRNA-1	--
VFPPC_06287	secreted protein	P123R_06900	augustus_masked-scaffold2401-abinit-gene-0.5-mRNA-1	secreted protein
VFPPC_06294	secreted protein	P123R_06923	augustus_masked-scaffold2401-abinit-gene-0.11-mRNA-1	secreted protein
VFPPC_06299	secreted protein	P123R_06925	augustus_masked-scaffold2401-abinit-gene-0.15-mRNA-1	secreted protein
VFPPC_06301	secreted protein	P123R_06929	augustus_masked-scaffold2401-abinit-gene-0.18-mRNA-1	secreted protein
VFPPC_06315	secreted protein	P123R_06957	augustus_masked-scaffold2401-abinit-gene-1.30-mRNA-1	secreted protein
VFPPC_06350	secreted protein	P123R_06974	augustus_masked-scaffold2401-abinit-gene-2.13-mRNA-1	secreted protein
VFPPC_06361	secreted protein	P123R_02703	augustus_masked-scaffold2942-abinit-gene-0.3-mRNA-1	--
VFPPC_06365	secreted protein	P123R_02710	augustus_masked-scaffold2942-abinit-gene-0.7-mRNA-1	secreted protein
VFPPC_06371	secreted protein	P123R_02692	augustus_masked-scaffold2942-abinit-gene-0.13-mRNA-1	secreted protein
VFPPC_06379	secreted protein	P123R_02714	augustus_masked-scaffold2942-abinit-gene-0.22-mRNA-1	secreted protein
VFPPC_06380	secreted protein	P123R_02713	augustus_masked-scaffold2942-abinit-gene-0.23-mRNA-1	--
VFPPC_06381	secreted protein	P123R_02910	augustus_masked-scaffold2628-abinit-gene-0.7-mRNA-1	secreted protein
VFPPC_06386	secreted protein	P123R_02521	augustus_masked-scaffold58-abinit-gene-1.22-mRNA-1	secreted protein
VFPPC_06388	secreted protein	P123R_02517	augustus_masked-scaffold58-abinit-gene-1.20-mRNA-1	secreted protein
VFPPC_06409	secreted protein	P123R_02494	augustus_masked-scaffold58-abinit-gene-0.22-mRNA-1	secreted protein
VFPPC_06411	secreted protein	P123R_02498	augustus_masked-scaffold58-abinit-gene-0.21-mRNA-1	secreted protein
VFPPC_06417	secreted protein	P123R_02478	augustus_masked-scaffold58-abinit-gene-0.13-mRNA-1	secreted protein
VFPPC_06426	secreted protein	--	--	--
VFPPC_06446	secreted protein	P123R_11457	augustus_masked-scaffold2297-abinit-gene-0.12-mRNA-1	secreted protein
VFPPC_06491	secreted protein	P123R_11020	augustus_masked-scaffold242-abinit-gene-0.23-mRNA-1	secreted protein
VFPPC_06497	secreted protein	P123R_11017	augustus_masked-scaffold242-abinit-gene-0.30-mRNA-1	secreted protein
VFPPC_06507	secreted protein	P123R_11080	augustus_masked-scaffold242-abinit-gene-1.11-mRNA-1	--
VFPPC_06511	secreted protein	P123R_11059	augustus_masked-scaffold242-abinit-gene-1.17-mRNA-1	secreted protein
VFPPC_06516	secreted protein	P123R_11077	augustus_masked-scaffold242-abinit-gene-1.22-mRNA-1	secreted protein
VFPPC_06535	secreted protein	P123R_11105	augustus_masked-scaffold242-abinit-gene-2.6-mRNA-1	secreted protein
VFPPC_06541	secreted protein	P123R_11107	augustus_masked-scaffold242-abinit-gene-2.12-mRNA-1	secreted protein
VFPPC_06544	secreted protein	P123R_11101	augustus_masked-scaffold242-abinit-gene-2.13-mRNA-1	secreted protein
VFPPC_06547	secreted protein	P123R_11084	augustus_masked-scaffold242-abinit-gene-2.15-mRNA-1	secreted protein
VFPPC_06548	secreted protein	P123R_11096	augustus_masked-scaffold242-abinit-gene-2.16-mRNA-1	secreted protein
VFPPC_06565	secreted protein	P123R_00839	augustus_masked-scaffold1132-abinit-gene-0.19-mRNA-1	--
VFPPC_06571	secreted protein	P123R_00833	augustus_masked-scaffold1132-abinit-gene-0.11-mRNA-1	secreted protein
VFPPC_06572	secreted protein	P123R_00853	augustus_masked-scaffold1132-abinit-gene-0.10-mRNA-1	secreted protein
VFPPC_06574	secreted protein	P123R_00831	augustus_masked-scaffold1132-abinit-gene-0.8-mRNA-1	secreted protein
VFPPC_06581	secreted protein	P123R_00830	augustus_masked-scaffold1132-abinit-gene-0.1-mRNA-1	secreted protein
VFPPC_06582	secreted protein	P123R_00843	augustus_masked-scaffold1132-abinit-gene-0.0-mRNA-1	secreted protein
VFPPC_06583	secreted protein	--	--	--
VFPPC_06593	secreted protein	P123R_02731	augustus_masked-scaffold1000-abinit-gene-0.1-mRNA-1	--
VFPPC_06594	secreted protein	P123R_11428	augustus_masked-scaffold503-abinit-gene-0.0-mRNA-1	secreted protein
VFPPC_06597	secreted protein	P123R_11431	augustus_masked-scaffold503-abinit-gene-0.2-mRNA-1	secreted protein
VFPPC_06603	secreted protein	P123R_10689	augustus_masked-scaffold252-abinit-gene-0.1-mRNA-1	--
VFPPC_06606	secreted protein	P123R_08077	augustus_masked-scaffold3143-abinit-gene-0.8-mRNA-1	secreted protein
VFPPC_06607	secreted protein	P123R_08084	augustus_masked-scaffold3143-abinit-gene-0.7-mRNA-1	secreted protein
VFPPC_06625	secreted protein	P123R_10442	augustus_masked-scaffold3076-abinit-gene-0.11-mRNA-1	secreted protein
VFPPC_06639	secreted protein	P123R_10453	augustus_masked-scaffold3076-abinit-gene-0.23-mRNA-1	secreted protein
VFPPC_06640	secreted protein	P123R_10440	augustus_masked-scaffold3076-abinit-gene-0.24-mRNA-1	secreted protein
VFPPC_06641	secreted protein	P123R_10458	augustus_masked-scaffold3076-abinit-gene-0.25-mRNA-1	secreted protein
VFPPC_06652	secreted protein	P123R_10467	augustus_masked-scaffold3076-abinit-gene-1.3-mRNA-1	secreted protein
VFPPC_06653	secreted protein	P123R_10474	augustus_masked-scaffold3076-abinit-gene-1.4-mRNA-1	secreted protein
VFPPC_06666	secreted protein	P123R_10496	augustus_masked-scaffold3076-abinit-gene-1.18-mRNA-1	secreted protein
VFPPC_06676	secreted protein	P123R_10501	augustus_masked-scaffold3076-abinit-gene-1.24-mRNA-1	--
VFPPC_06695	secreted protein	P123R_10510	augustus_masked-scaffold3076-abinit-gene-2.5-mRNA-1	secreted protein
VFPPC_06705	secreted protein	P123R_10506	augustus_masked-scaffold3076-abinit-gene-2.16-mRNA-1	secreted protein
VFPPC_06718	secreted protein	--	--	--
VFPPC_06721	secreted protein	P123R_02558	augustus_masked-scaffold3097-abinit-gene-0.12-mRNA-1	secreted protein
VFPPC_06731	secreted protein	P123R_10703	augustus_masked-scaffold745-abinit-gene-0.18-mRNA-1	secreted protein
VFPPC_06740	secreted protein	--	--	--
VFPPC_06756	secreted protein	P123R_07543	augustus_masked-scaffold810-abinit-gene-0.7-mRNA-1	secreted protein
VFPPC_06785	secreted protein	P123R_07470	augustus_masked-scaffold1947-abinit-gene-0.14-mRNA-1	secreted protein
VFPPC_06793	secreted protein	P123R_07482	augustus_masked-scaffold1947-abinit-gene-0.25-mRNA-1	secreted protein
VFPPC_06795	secreted protein	P123R_07463	augustus_masked-scaffold1947-abinit-gene-0.27-mRNA-1	secreted protein
VFPPC_06797	secreted protein	P123R_08874	augustus_masked-C403038-abinit-gene-0.2-mRNA-1	secreted protein
VFPPC_06802	secreted protein	P123R_00733	augustus_masked-scaffold3054-abinit-gene-0.4-mRNA-1	secreted protein
VFPPC_06806	secreted protein	P123R_08647	augustus_masked-scaffold2986-abinit-gene-0.4-mRNA-1	secreted protein
VFPPC_06811	secreted protein	P123R_07456	augustus_masked-C405862-abinit-gene-0.1-mRNA-1	secreted protein
VFPPC_06821	secreted protein	--	--	--
VFPPC_06832	secreted protein	P123R_01191	augustus_masked-scaffold2490-abinit-gene-0.5-mRNA-1	secreted protein
VFPPC_06840	secreted protein	P123R_06618	augustus_masked-scaffold1359-abinit-gene-0.11-mRNA-1	secreted protein
VFPPC_06842	secreted protein	P123R_06614	augustus_masked-scaffold1359-abinit-gene-0.9-mRNA-1	secreted protein
VFPPC_06874	secreted protein	P123R_04319	augustus_masked-scaffold1469-abinit-gene-0.3-mRNA-1	secreted protein
VFPPC_06881	secreted protein	--	--	--
VFPPC_06882	secreted protein	--	--	--
VFPPC_06892	secreted protein	--	--	--
VFPPC_06894	secreted protein	--	--	--
VFPPC_06895	secreted protein	--	--	--
VFPPC_06896	secreted protein	--	--	--
VFPPC_06898	secreted protein	--	--	--
VFPPC_06917	secreted protein	--	--	--
VFPPC_06923	secreted protein	P123R_10735	augustus_masked-scaffold1671-abinit-gene-0.5-mRNA-1	secreted protein
VFPPC_06924	secreted protein	--	--	--
VFPPC_06928	secreted protein	P123R_04667	augustus_masked-scaffold3111-abinit-gene-0.2-mRNA-1	secreted protein
VFPPC_06934	secreted protein	P123R_11832	augustus_masked-scaffold2809-abinit-gene-0.20-mRNA-1	secreted protein
VFPPC_06938	secreted protein	P123R_11834	augustus_masked-scaffold2809-abinit-gene-0.16-mRNA-1	secreted protein
VFPPC_06941	secreted protein	--	--	--
VFPPC_06946	secreted protein	P123R_11842	augustus_masked-scaffold2809-abinit-gene-0.11-mRNA-1	secreted protein
VFPPC_06965	secreted protein	P123R_01513	augustus_masked-scaffold2079-abinit-gene-4.4-mRNA-1	secreted protein
VFPPC_06970	secreted protein	P123R_01506	augustus_masked-scaffold2079-abinit-gene-4.0-mRNA-1	secreted protein
VFPPC_06978	secreted protein	P123R_01473	augustus_masked-scaffold2079-abinit-gene-3.23-mRNA-1	secreted protein
VFPPC_07002	secreted protein	P123R_01478	augustus_masked-scaffold2079-abinit-gene-3.1-mRNA-1	secreted protein
VFPPC_07004	secreted protein	P123R_01486	snap_masked-scaffold2079-abinit-gene-3.68-mRNA-1	--
VFPPC_07006	secreted protein	P123R_01494	augustus_masked-scaffold2079-abinit-gene-3.26-mRNA-1	secreted protein
VFPPC_07013	secreted protein	P123R_01469	augustus_masked-scaffold2079-abinit-gene-2.21-mRNA-1	--
VFPPC_07015	secreted protein	P123R_06037	augustus_masked-scaffold771-abinit-gene-0.0-mRNA-1	secreted protein
VFPPC_07016	secreted protein	P123R_01444	augustus_masked-scaffold2079-abinit-gene-2.18-mRNA-1	--
VFPPC_07019	secreted protein	P123R_01453	augustus_masked-scaffold2079-abinit-gene-2.16-mRNA-1	secreted protein
VFPPC_07020	secreted protein	P123R_01468	augustus_masked-scaffold2079-abinit-gene-2.14-mRNA-1	secreted protein
VFPPC_07036	secreted protein	--	--	--
VFPPC_07040	secreted protein	P123R_01420	augustus_masked-scaffold2079-abinit-gene-1.24-mRNA-1	secreted protein
VFPPC_07055	secreted protein	P123R_01417	augustus_masked-scaffold2079-abinit-gene-1.13-mRNA-1	secreted protein
VFPPC_07064	secreted protein	--	--	--
VFPPC_07128	secreted protein	P123R_04575	augustus_masked-scaffold2883-abinit-gene-0.15-mRNA-1	secreted protein
VFPPC_07129	secreted protein	P123R_04552	augustus_masked-scaffold2883-abinit-gene-0.12-mRNA-1	secreted protein
VFPPC_07140	secreted protein	P123R_04570	augustus_masked-scaffold2883-abinit-gene-0.1-mRNA-1	secreted protein
VFPPC_07141	secreted protein	P123R_04559	augustus_masked-scaffold2883-abinit-gene-0.0-mRNA-1	secreted protein
VFPPC_07162	secreted protein	P123R_08350	augustus_masked-scaffold1806-abinit-gene-3.17-mRNA-1	secreted protein
VFPPC_07178	secreted protein	P123R_08344	augustus_masked-scaffold1806-abinit-gene-3.30-mRNA-1	secreted protein
VFPPC_07181	secreted protein	P123R_08318	snap_masked-scaffold1806-abinit-gene-2.62-mRNA-1	--
VFPPC_07199	secreted protein	P123R_08319	augustus_masked-scaffold1806-abinit-gene-2.3-mRNA-1	secreted protein
VFPPC_07200	secreted protein	--	--	--
VFPPC_07213	secreted protein	P123R_08284	snap_masked-scaffold1806-abinit-gene-1.59-mRNA-1	--
VFPPC_07231	secreted protein	P123R_08236	augustus_masked-scaffold1806-abinit-gene-0.26-mRNA-1	secreted protein
VFPPC_07234	secreted protein	P123R_08246	augustus_masked-scaffold1806-abinit-gene-0.24-mRNA-1	secreted protein
VFPPC_07238	secreted protein	P123R_08251	augustus_masked-scaffold1806-abinit-gene-0.18-mRNA-1	secreted protein
VFPPC_07245	secreted protein	P123R_08244	augustus_masked-scaffold1806-abinit-gene-0.8-mRNA-1	secreted protein
VFPPC_07246	secreted protein	P123R_08239	augustus_masked-scaffold1806-abinit-gene-0.7-mRNA-1	secreted protein
VFPPC_07255	secreted protein	P123R_08260	augustus_masked-scaffold1806-abinit-gene-0.0-mRNA-1	secreted protein
VFPPC_07262	secreted protein	P123R_01134	augustus_masked-scaffold1885-abinit-gene-0.19-mRNA-1	secreted protein
VFPPC_07263	secreted protein	--	--	--
VFPPC_07269	secreted protein	P123R_01135	augustus_masked-scaffold1885-abinit-gene-0.14-mRNA-1	secreted protein
VFPPC_07281	secreted protein	--	--	--
VFPPC_07311	secreted protein	P123R_11904	augustus_masked-scaffold859-abinit-gene-1.0-mRNA-1	secreted protein
VFPPC_07322	secreted protein	P123R_11893	augustus_masked-scaffold859-abinit-gene-1.12-mRNA-1	secreted protein
VFPPC_07343	secreted protein	P123R_02951	augustus_masked-scaffold646-abinit-gene-0.6-mRNA-1	secreted protein
VFPPC_07346	secreted protein	P123R_02943	augustus_masked-scaffold646-abinit-gene-0.9-mRNA-1	secreted protein
VFPPC_07349	secreted protein	P123R_02944	augustus_masked-scaffold646-abinit-gene-0.16-mRNA-1	secreted protein
VFPPC_07350	secreted protein	P123R_02949	augustus_masked-scaffold646-abinit-gene-0.17-mRNA-1	--
VFPPC_07353	secreted protein	P123R_02945	augustus_masked-scaffold646-abinit-gene-0.19-mRNA-1	secreted protein
VFPPC_07361	secreted protein	--	--	--
VFPPC_07363	secreted protein	P123R_02931	augustus_masked-scaffold646-abinit-gene-0.25-mRNA-1	secreted protein
VFPPC_07373	secreted protein	P123R_02979	augustus_masked-scaffold646-abinit-gene-1.8-mRNA-1	--
VFPPC_07375	secreted protein	P123R_02978	augustus_masked-scaffold646-abinit-gene-1.10-mRNA-1	secreted protein
VFPPC_07392	secreted protein	P123R_02974	augustus_masked-scaffold646-abinit-gene-1.18-mRNA-1	secreted protein
VFPPC_07414	secreted protein	P123R_06838	augustus_masked-scaffold1011-abinit-gene-5.1-mRNA-1	--
VFPPC_07420	secreted protein	P123R_06833	augustus_masked-scaffold1011-abinit-gene-4.23-mRNA-1	--
VFPPC_07432	secreted protein	P123R_02204	augustus_masked-scaffold680-abinit-gene-0.0-mRNA-1	secreted protein
VFPPC_07448	secreted protein	--	--	--
VFPPC_07455	secreted protein	P123R_09647	augustus_masked-scaffold2482-abinit-gene-0.16-mRNA-1	--
VFPPC_07457	secreted protein	P123R_09627	augustus_masked-scaffold2482-abinit-gene-0.18-mRNA-1	secreted protein
VFPPC_07468	secreted protein	P123R_09675	augustus_masked-scaffold2482-abinit-gene-1.4-mRNA-1	secreted protein
VFPPC_07481	secreted protein	P123R_09652	augustus_masked-scaffold2482-abinit-gene-1.17-mRNA-1	secreted protein
VFPPC_07487	secreted protein	P123R_09653	augustus_masked-scaffold2482-abinit-gene-1.24-mRNA-1	secreted protein
VFPPC_07496	secreted protein	P123R_09710	augustus_masked-scaffold2482-abinit-gene-2.6-mRNA-1	--
VFPPC_07506	secreted protein	P123R_09697	augustus_masked-scaffold2482-abinit-gene-2.19-mRNA-1	--
VFPPC_07519	secreted protein	--	--	--
VFPPC_07537	secreted protein	P123R_09734	augustus_masked-scaffold2482-abinit-gene-3.15-mRNA-1	secreted protein
VFPPC_07553	secreted protein	P123R_09766	augustus_masked-scaffold2482-abinit-gene-4.3-mRNA-1	secreted protein
VFPPC_07558	secreted protein	P123R_09752	augustus_masked-scaffold2482-abinit-gene-4.7-mRNA-1	secreted protein
VFPPC_07566	secreted protein	P123R_09762	augustus_masked-scaffold2482-abinit-gene-4.14-mRNA-1	secreted protein
VFPPC_07590	secreted protein	P123R_00670	augustus_masked-scaffold3109-abinit-gene-0.6-mRNA-1	--
VFPPC_07592	secreted protein	P123R_00668	augustus_masked-scaffold3109-abinit-gene-0.3-mRNA-1	secreted protein
VFPPC_07651	secreted protein	P123R_12077	augustus_masked-scaffold2645-abinit-gene-0.4-mRNA-1	secreted protein
VFPPC_07652	secreted protein	P123R_12078	augustus_masked-scaffold2645-abinit-gene-0.3-mRNA-1	secreted protein
VFPPC_07682	secreted protein	P123R_08950	augustus_masked-scaffold3002-abinit-gene-1.1-mRNA-1	--
VFPPC_07699	secreted protein	P123R_11417	augustus_masked-scaffold721-abinit-gene-4.22-mRNA-1	--
VFPPC_07709	secreted protein	P123R_11420	augustus_masked-scaffold721-abinit-gene-4.13-mRNA-1	secreted protein
VFPPC_07717	secreted protein	P123R_11410	augustus_masked-scaffold721-abinit-gene-4.6-mRNA-1	secreted protein
VFPPC_07726	secreted protein	P123R_11408	augustus_masked-scaffold721-abinit-gene-4.39-mRNA-1	secreted protein
VFPPC_07741	secreted protein	P123R_11367	augustus_masked-scaffold721-abinit-gene-3.13-mRNA-1	--
VFPPC_07754	secreted protein	P123R_11383	augustus_masked-scaffold721-abinit-gene-3.27-mRNA-1	--
VFPPC_07765	secreted protein	P123R_11350	augustus_masked-scaffold721-abinit-gene-2.13-mRNA-1	secreted protein
VFPPC_07779	secreted protein	P123R_11351	augustus_masked-scaffold721-abinit-gene-2.31-mRNA-1	secreted protein
VFPPC_07780	secreted protein	P123R_11335	augustus_masked-scaffold721-abinit-gene-2.30-mRNA-1	secreted protein
VFPPC_07785	secreted protein	P123R_11290	augustus_masked-scaffold721-abinit-gene-1.24-mRNA-1	secreted protein
VFPPC_07786	secreted protein	P123R_11298	augustus_masked-scaffold721-abinit-gene-1.23-mRNA-1	secreted protein
VFPPC_07787	secreted protein	P123R_11313	augustus_masked-scaffold721-abinit-gene-1.21-mRNA-1	secreted protein
VFPPC_07789	secreted protein	P123R_11306	augustus_masked-scaffold721-abinit-gene-1.19-mRNA-1	secreted protein
VFPPC_07800	secreted protein	P123R_11301	augustus_masked-scaffold721-abinit-gene-1.7-mRNA-1	secreted protein
VFPPC_07804	secreted protein	P123R_11307	augustus_masked-scaffold721-abinit-gene-1.4-mRNA-1	secreted protein
VFPPC_07807	secreted protein	P123R_11315	augustus_masked-scaffold721-abinit-gene-1.1-mRNA-1	secreted protein
VFPPC_07814	secreted protein	P123R_11285	augustus_masked-scaffold721-abinit-gene-0.30-mRNA-1	secreted protein
VFPPC_07815	secreted protein	--	--	--
VFPPC_07820	secreted protein	P123R_11266	augustus_masked-scaffold721-abinit-gene-0.26-mRNA-1	secreted protein
VFPPC_07828	secreted protein	P123R_11264	augustus_masked-scaffold721-abinit-gene-0.17-mRNA-1	secreted protein
VFPPC_07836	secreted protein	P123R_11275	augustus_masked-scaffold721-abinit-gene-0.9-mRNA-1	secreted protein
VFPPC_07849	secreted protein	P123R_00379	augustus_masked-scaffold267-abinit-gene-0.10-mRNA-1	secreted protein
VFPPC_07853	secreted protein	P123R_00381	augustus_masked-scaffold267-abinit-gene-0.13-mRNA-1	secreted protein
VFPPC_07858	secreted protein	P123R_00365	snap_masked-scaffold267-abinit-gene-0.66-mRNA-1	--
VFPPC_07860	secreted protein	P123R_00364	augustus_masked-scaffold267-abinit-gene-0.18-mRNA-1	secreted protein
VFPPC_07864	secreted protein	P123R_00355	augustus_masked-scaffold267-abinit-gene-0.22-mRNA-1	secreted protein
VFPPC_07878	secreted protein	P123R_00391	augustus_masked-scaffold267-abinit-gene-1.5-mRNA-1	secreted protein
VFPPC_07883	secreted protein	P123R_00403	augustus_masked-scaffold267-abinit-gene-1.10-mRNA-1	secreted protein
VFPPC_07904	secreted protein	P123R_00398	augustus_masked-scaffold267-abinit-gene-1.24-mRNA-1	secreted protein
VFPPC_07912	secreted protein	P123R_00442	augustus_masked-scaffold267-abinit-gene-2.32-mRNA-1	secreted protein
VFPPC_07924	secreted protein	--	--	--
VFPPC_07926	secreted protein	P123R_00435	augustus_masked-scaffold267-abinit-gene-2.11-mRNA-1	secreted protein
VFPPC_07937	secreted protein	P123R_00421	augustus_masked-scaffold267-abinit-gene-2.21-mRNA-1	secreted protein
VFPPC_07968	secreted protein	P123R_00473	augustus_masked-scaffold267-abinit-gene-3.19-mRNA-1	--
VFPPC_07970	secreted protein	P123R_00464	augustus_masked-scaffold267-abinit-gene-3.21-mRNA-1	secreted protein
VFPPC_07994	secreted protein	P123R_00493	augustus_masked-scaffold267-abinit-gene-4.25-mRNA-1	secreted protein
VFPPC_08002	secreted protein	P123R_00524	augustus_masked-scaffold267-abinit-gene-5.24-mRNA-1	--
VFPPC_08004	secreted protein	P123R_00527	augustus_masked-scaffold267-abinit-gene-5.25-mRNA-1	secreted protein
VFPPC_08022	secreted protein	P123R_00526	augustus_masked-scaffold267-abinit-gene-5.13-mRNA-1	--
VFPPC_08042	secreted protein	P123R_00557	augustus_masked-scaffold267-abinit-gene-6.5-mRNA-1	--
VFPPC_08066	secreted protein	P123R_00584	augustus_masked-scaffold267-abinit-gene-7.30-mRNA-1	secreted protein
VFPPC_08072	secreted protein	P123R_00587	augustus_masked-scaffold267-abinit-gene-7.7-mRNA-1	secreted protein
VFPPC_08097	secreted protein	P123R_00608	augustus_masked-scaffold267-abinit-gene-8.1-mRNA-1	--
VFPPC_08108	secreted protein	P123R_04240	augustus_masked-scaffold2381-abinit-gene-0.4-mRNA-1	secreted protein
VFPPC_08112	secreted protein	P123R_04237	augustus_masked-scaffold2381-abinit-gene-0.8-mRNA-1	secreted protein
VFPPC_08113	secreted protein	P123R_04245	augustus_masked-scaffold2381-abinit-gene-0.9-mRNA-1	secreted protein
VFPPC_08116	secreted protein	P123R_04231	augustus_masked-scaffold2381-abinit-gene-0.13-mRNA-1	secreted protein
VFPPC_08182	secreted protein	P123R_04277	augustus_masked-scaffold2381-abinit-gene-2.10-mRNA-1	secreted protein
VFPPC_08199	secreted protein	P123R_03521	augustus_masked-scaffold3087-abinit-gene-0.0-mRNA-1	secreted protein
VFPPC_08211	secreted protein	P123R_03529	augustus_masked-scaffold3087-abinit-gene-0.14-mRNA-1	secreted protein
VFPPC_08215	secreted protein	P123R_03533	augustus_masked-scaffold3087-abinit-gene-0.19-mRNA-1	--
VFPPC_08272	secreted protein	P123R_07878	augustus_masked-scaffold2668-abinit-gene-2.7-mRNA-1	secreted protein
VFPPC_08277	secreted protein	P123R_07884	augustus_masked-scaffold2668-abinit-gene-2.1-mRNA-1	secreted protein
VFPPC_08283	secreted protein	P123R_07855	augustus_masked-scaffold2668-abinit-gene-1.25-mRNA-1	secreted protein
VFPPC_08284	secreted protein	P123R_07853	augustus_masked-scaffold2668-abinit-gene-1.24-mRNA-1	secreted protein
VFPPC_08300	secreted protein	P123R_07874	augustus_masked-scaffold2668-abinit-gene-1.6-mRNA-1	secreted protein
VFPPC_08303	secreted protein	P123R_07860	augustus_masked-scaffold2668-abinit-gene-1.4-mRNA-1	secreted protein
VFPPC_08325	secreted protein	P123R_07830	augustus_masked-scaffold2668-abinit-gene-0.16-mRNA-1	secreted protein
VFPPC_08326	secreted protein	P123R_07826	augustus_masked-scaffold2668-abinit-gene-0.15-mRNA-1	secreted protein
VFPPC_08351	secreted protein	P123R_06562	augustus_masked-scaffold498-abinit-gene-4.17-mRNA-1	secreted protein
VFPPC_08375	secreted protein	P123R_06526	augustus_masked-scaffold498-abinit-gene-3.22-mRNA-1	secreted protein
VFPPC_08383	secreted protein	P123R_06528	augustus_masked-scaffold498-abinit-gene-3.14-mRNA-1	secreted protein
VFPPC_08406	secreted protein	P123R_06500	augustus_masked-scaffold498-abinit-gene-2.10-mRNA-1	secreted protein
VFPPC_08407	secreted protein	P123R_06496	augustus_masked-scaffold498-abinit-gene-2.9-mRNA-1	secreted protein
VFPPC_08417	secreted protein	P123R_06489	augustus_masked-scaffold498-abinit-gene-2.27-mRNA-1	--
VFPPC_08470	secreted protein	P123R_09894	augustus_masked-scaffold2290-abinit-gene-0.1-mRNA-1	secreted protein
VFPPC_08492	secreted protein	--	--	--
VFPPC_08508	secreted protein	P123R_09918	augustus_masked-scaffold2290-abinit-gene-1.9-mRNA-1	--
VFPPC_08511	secreted protein	P123R_09908	snap_masked-scaffold2290-abinit-gene-1.52-mRNA-1	--
VFPPC_08519	secreted protein	P123R_09905	augustus_masked-scaffold2290-abinit-gene-1.15-mRNA-1	secreted protein
VFPPC_08526	secreted protein	P123R_09940	augustus_masked-scaffold2290-abinit-gene-2.0-mRNA-1	secreted protein
VFPPC_08529	secreted protein	P123R_09956	augustus_masked-scaffold2290-abinit-gene-2.5-mRNA-1	secreted protein
VFPPC_08531	secreted protein	P123R_09934	augustus_masked-scaffold2290-abinit-gene-2.7-mRNA-1	secreted protein
VFPPC_08541	secreted protein	P123R_09925	augustus_masked-scaffold2290-abinit-gene-2.24-mRNA-1	secreted protein
VFPPC_08565	secreted protein	--	--	--
VFPPC_08567	secreted protein	P123R_03617	augustus_masked-scaffold293-abinit-gene-0.6-mRNA-1	--
VFPPC_08570	secreted protein	--	--	--
VFPPC_08571	secreted protein	P123R_03602	augustus_masked-scaffold293-abinit-gene-0.11-mRNA-1	secreted protein
VFPPC_08592	secreted protein	P123R_03631	augustus_masked-scaffold293-abinit-gene-1.0-mRNA-1	secreted protein
VFPPC_08631	secreted protein	P123R_03684	augustus_masked-scaffold293-abinit-gene-2.19-mRNA-1	secreted protein
VFPPC_08641	secreted protein	--	--	--
VFPPC_08643	secreted protein	P123R_03653	augustus_masked-scaffold293-abinit-gene-2.29-mRNA-1	secreted protein
VFPPC_08695	secreted protein	P123R_05463	augustus_masked-C402058-abinit-gene-0.1-mRNA-1	secreted protein
VFPPC_08712	secreted protein	P123R_08112	augustus_masked-scaffold96-abinit-gene-0.14-mRNA-1	secreted protein
VFPPC_08717	secreted protein	P123R_08131	augustus_masked-scaffold96-abinit-gene-0.26-mRNA-1	secreted protein
VFPPC_08742	secreted protein	P123R_06174	augustus_masked-scaffold2729-abinit-gene-0.2-mRNA-1	secreted protein
VFPPC_08749	secreted protein	P123R_10572	augustus_masked-scaffold559-abinit-gene-0.6-mRNA-1	secreted protein
VFPPC_08787	secreted protein	P123R_10595	augustus_masked-scaffold559-abinit-gene-1.12-mRNA-1	secreted protein
VFPPC_08791	secreted protein	P123R_10604	augustus_masked-scaffold559-abinit-gene-1.15-mRNA-1	secreted protein
VFPPC_08810	secreted protein	P123R_01811	augustus_masked-scaffold1601-abinit-gene-0.14-mRNA-1	secreted protein
VFPPC_08831	secreted protein	P123R_01857	augustus_masked-scaffold1601-abinit-gene-1.2-mRNA-1	secreted protein
VFPPC_08840	secreted protein	P123R_01842	augustus_masked-scaffold1601-abinit-gene-1.7-mRNA-1	secreted protein
VFPPC_08843	secreted protein	P123R_01849	augustus_masked-scaffold1601-abinit-gene-1.11-mRNA-1	secreted protein
VFPPC_08848	secreted protein	P123R_01846	augustus_masked-scaffold1601-abinit-gene-1.16-mRNA-1	secreted protein
VFPPC_08868	secreted protein	--	--	--
VFPPC_08874	secreted protein	P123R_07980	augustus_masked-scaffold1640-abinit-gene-1.26-mRNA-1	secreted protein
VFPPC_08877	secreted protein	P123R_08001	augustus_masked-scaffold1640-abinit-gene-1.28-mRNA-1	secreted protein
VFPPC_08879	secreted protein	--	--	--
VFPPC_08880	secreted protein	P123R_07995	augustus_masked-scaffold1640-abinit-gene-1.0-mRNA-1	secreted protein
VFPPC_08885	secreted protein	P123R_07975	augustus_masked-scaffold1640-abinit-gene-1.4-mRNA-1	--
VFPPC_08897	secreted protein	P123R_07988	augustus_masked-scaffold1640-abinit-gene-1.12-mRNA-1	secreted protein
VFPPC_08907	secreted protein	P123R_07991	augustus_masked-scaffold1640-abinit-gene-1.22-mRNA-1	secreted protein
VFPPC_08951	secreted protein	P123R_08054	augustus_masked-scaffold1640-abinit-gene-3.23-mRNA-1	secreted protein
VFPPC_08998	secreted protein	P123R_07740	augustus_masked-scaffold2682-abinit-gene-1.4-mRNA-1	secreted protein
VFPPC_09006	secreted protein	P123R_07750	augustus_masked-scaffold2682-abinit-gene-1.15-mRNA-1	secreted protein
VFPPC_09014	secreted protein	P123R_07755	augustus_masked-scaffold2682-abinit-gene-1.22-mRNA-1	secreted protein
VFPPC_09017	secreted protein	--	--	--
VFPPC_09018	secreted protein	P123R_00900	augustus_masked-scaffold812-abinit-gene-0.4-mRNA-1	secreted protein
VFPPC_09019	secreted protein	P123R_00904	augustus_masked-scaffold812-abinit-gene-0.5-mRNA-1	secreted protein
VFPPC_09021	secreted protein	P123R_00916	augustus_masked-scaffold812-abinit-gene-0.8-mRNA-1	secreted protein
VFPPC_09027	secreted protein	P123R_00913	augustus_masked-scaffold812-abinit-gene-0.14-mRNA-1	secreted protein
VFPPC_09050	secreted protein	P123R_00934	augustus_masked-scaffold812-abinit-gene-1.13-mRNA-1	--
VFPPC_09051	secreted protein	P123R_00951	augustus_masked-scaffold812-abinit-gene-1.14-mRNA-1	--
VFPPC_09092	secreted protein	P123R_00979	snap_masked-scaffold812-abinit-gene-2.74-mRNA-1	--
VFPPC_09094	secreted protein	P123R_00980	augustus_masked-scaffold812-abinit-gene-2.20-mRNA-1	secreted protein
VFPPC_09123	secreted protein	P123R_00996	augustus_masked-scaffold812-abinit-gene-3.17-mRNA-1	secreted protein
VFPPC_09124	secreted protein	--	--	--
VFPPC_09162	secreted protein	P123R_01046	augustus_masked-scaffold812-abinit-gene-5.2-mRNA-1	secreted protein
VFPPC_09198	secreted protein	P123R_01083	augustus_masked-scaffold812-abinit-gene-6.7-mRNA-1	secreted protein
VFPPC_09210	secreted protein	P123R_11999	snap_masked-scaffold3108-abinit-gene-0.44-mRNA-1	secreted protein
VFPPC_09214	secreted protein	P123R_11985	augustus_masked-scaffold3108-abinit-gene-0.14-mRNA-1	secreted protein
VFPPC_09216	secreted protein	P123R_11990	snap_masked-scaffold3108-abinit-gene-0.43-mRNA-1	--
VFPPC_09224	secreted protein	P123R_11989	augustus_masked-scaffold3108-abinit-gene-0.3-mRNA-1	secreted protein
VFPPC_09225	secreted protein	P123R_11982	augustus_masked-scaffold3108-abinit-gene-0.2-mRNA-1	secreted protein
VFPPC_09246	secreted protein	P123R_06894	augustus_masked-scaffold1100-abinit-gene-0.1-mRNA-1	secreted protein
VFPPC_09252	secreted protein	P123R_05790	augustus_masked-scaffold2907-abinit-gene-0.2-mRNA-1	secreted protein
VFPPC_09266	secreted protein	P123R_00782	augustus_masked-scaffold3084-abinit-gene-0.3-mRNA-1	secreted protein
VFPPC_09268	secreted protein	P123R_00784	snap_masked-scaffold3084-abinit-gene-0.18-mRNA-1	secreted protein
VFPPC_09270	secreted protein	P123R_02783	augustus_masked-scaffold2452-abinit-gene-0.3-mRNA-1	--
VFPPC_09301	secreted protein	P123R_09161	augustus_masked-scaffold889-abinit-gene-1.36-mRNA-1	secreted protein
VFPPC_09302	secreted protein	P123R_09157	augustus_masked-scaffold889-abinit-gene-1.37-mRNA-1	secreted protein
VFPPC_09305	secreted protein	P123R_09162	augustus_masked-scaffold889-abinit-gene-1.0-mRNA-1	secreted protein
VFPPC_09314	secreted protein	P123R_09156	augustus_masked-scaffold889-abinit-gene-1.14-mRNA-1	secreted protein
VFPPC_09315	secreted protein	P123R_09153	augustus_masked-scaffold889-abinit-gene-1.15-mRNA-1	secreted protein
VFPPC_09323	secreted protein	P123R_09184	augustus_masked-scaffold889-abinit-gene-1.23-mRNA-1	secreted protein
VFPPC_09327	secreted protein	P123R_09149	augustus_masked-scaffold889-abinit-gene-1.27-mRNA-1	secreted protein
VFPPC_09336	secreted protein	P123R_09168	augustus_masked-scaffold889-abinit-gene-1.32-mRNA-1	secreted protein
VFPPC_09337	secreted protein	P123R_09167	augustus_masked-scaffold889-abinit-gene-1.33-mRNA-1	secreted protein
VFPPC_09338	secreted protein	P123R_09214	augustus_masked-scaffold889-abinit-gene-2.26-mRNA-1	secreted protein
VFPPC_09350	secreted protein	P123R_09196	augustus_masked-scaffold889-abinit-gene-2.8-mRNA-1	secreted protein
VFPPC_09357	secreted protein	P123R_09194	augustus_masked-scaffold889-abinit-gene-2.15-mRNA-1	secreted protein
VFPPC_09361	secreted protein	P123R_09197	augustus_masked-scaffold889-abinit-gene-2.19-mRNA-1	secreted protein
VFPPC_09366	secreted protein	P123R_09211	augustus_masked-scaffold889-abinit-gene-2.25-mRNA-1	--
VFPPC_09398	secreted protein	--	--	--
VFPPC_09399	secreted protein	P123R_08543	augustus_masked-scaffold3040-abinit-gene-0.22-mRNA-1	--
VFPPC_09400	secreted protein	P123R_08533	augustus_masked-scaffold3040-abinit-gene-0.21-mRNA-1	secreted protein
VFPPC_09407	secreted protein	--	--	--
VFPPC_09409	secreted protein	P123R_08535	augustus_masked-scaffold3040-abinit-gene-0.13-mRNA-1	secreted protein
VFPPC_09423	secreted protein	P123R_08527	augustus_masked-scaffold3040-abinit-gene-0.2-mRNA-1	secreted protein
VFPPC_09453	secreted protein	P123R_02369	augustus_masked-scaffold366-abinit-gene-0.21-mRNA-1	secreted protein
VFPPC_09461	secreted protein	P123R_02363	augustus_masked-scaffold366-abinit-gene-0.15-mRNA-1	secreted protein
VFPPC_09462	secreted protein	P123R_02379	augustus_masked-scaffold366-abinit-gene-0.14-mRNA-1	secreted protein
VFPPC_09467	secreted protein	P123R_02366	augustus_masked-scaffold366-abinit-gene-0.5-mRNA-1	secreted protein
VFPPC_09470	secreted protein	P123R_02382	augustus_masked-scaffold366-abinit-gene-0.3-mRNA-1	secreted protein
VFPPC_09478	secreted protein	P123R_06702	augustus_masked-scaffold1011-abinit-gene-0.2-mRNA-1	secreted protein
VFPPC_09511	secreted protein	P123R_06725	augustus_masked-scaffold1011-abinit-gene-1.2-mRNA-1	--
VFPPC_09513	secreted protein	--	--	--
VFPPC_09531	secreted protein	P123R_06714	augustus_masked-scaffold1011-abinit-gene-1.22-mRNA-1	secreted protein
VFPPC_09553	secreted protein	P123R_06768	augustus_masked-scaffold1011-abinit-gene-2.7-mRNA-1	secreted protein
VFPPC_09557	secreted protein	P123R_06763	augustus_masked-scaffold1011-abinit-gene-2.12-mRNA-1	secreted protein
VFPPC_09571	secreted protein	P123R_06800	augustus_masked-scaffold1011-abinit-gene-3.1-mRNA-1	--
VFPPC_09581	secreted protein	P123R_06789	augustus_masked-scaffold1011-abinit-gene-3.12-mRNA-1	secreted protein
VFPPC_09584	secreted protein	P123R_06793	augustus_masked-scaffold1011-abinit-gene-3.15-mRNA-1	secreted protein
VFPPC_09607	secreted protein	P123R_06825	augustus_masked-scaffold1011-abinit-gene-4.12-mRNA-1	secreted protein
VFPPC_09610	secreted protein	P123R_06827	augustus_masked-scaffold1011-abinit-gene-4.16-mRNA-1	secreted protein
VFPPC_09611	secreted protein	--	--	--
VFPPC_09615	secreted protein	--	--	--
VFPPC_09620	secreted protein	--	--	--
VFPPC_09626	secreted protein	--	--	--
VFPPC_09628	secreted protein	--	--	--
VFPPC_09629	secreted protein	--	--	--
VFPPC_09630	secreted protein	--	--	--
VFPPC_09637	secreted protein	P123R_02209	augustus_masked-C404370-abinit-gene-0.0-mRNA-1	secreted protein
VFPPC_09644	secreted protein	P123R_03722	augustus_masked-scaffold3033-abinit-gene-0.20-mRNA-1	secreted protein
VFPPC_09645	secreted protein	P123R_03733	augustus_masked-scaffold3033-abinit-gene-0.19-mRNA-1	secreted protein
VFPPC_09658	secreted protein	P123R_03744	augustus_masked-scaffold3033-abinit-gene-0.8-mRNA-1	--
VFPPC_09665	secreted protein	P123R_03734	augustus_masked-scaffold3033-abinit-gene-0.0-mRNA-1	secreted protein
VFPPC_09667	secreted protein	P123R_02233	augustus_masked-scaffold3041-abinit-gene-0.0-mRNA-1	secreted protein
VFPPC_09685	secreted protein	P123R_02232	augustus_masked-scaffold3041-abinit-gene-0.20-mRNA-1	secreted protein
VFPPC_09686	secreted protein	P123R_02236	augustus_masked-scaffold3041-abinit-gene-0.21-mRNA-1	secreted protein
VFPPC_09688	secreted protein	P123R_02228	augustus_masked-scaffold3041-abinit-gene-0.23-mRNA-1	secreted protein
VFPPC_09691	secreted protein	P123R_02219	augustus_masked-scaffold3041-abinit-gene-0.25-mRNA-1	secreted protein
VFPPC_09702	secreted protein	P123R_02246	augustus_masked-scaffold3041-abinit-gene-1.2-mRNA-1	secreted protein
VFPPC_09705	secreted protein	P123R_02268	augustus_masked-scaffold3041-abinit-gene-1.7-mRNA-1	secreted protein
VFPPC_09712	secreted protein	P123R_02255	augustus_masked-scaffold3041-abinit-gene-1.12-mRNA-1	secreted protein
VFPPC_09720	secreted protein	P123R_02276	augustus_masked-scaffold3041-abinit-gene-1.18-mRNA-1	secreted protein
VFPPC_09734	secreted protein	P123R_02277	augustus_masked-scaffold3041-abinit-gene-1.33-mRNA-1	secreted protein
VFPPC_09739	secreted protein	P123R_12093	augustus_masked-scaffold2698-abinit-gene-0.10-mRNA-1	secreted protein
VFPPC_09740	secreted protein	P123R_12089	augustus_masked-scaffold2698-abinit-gene-0.9-mRNA-1	secreted protein
VFPPC_09741	secreted protein	P123R_12085	augustus_masked-scaffold2698-abinit-gene-0.8-mRNA-1	--
VFPPC_09769	secreted protein	P123R_08694	augustus_masked-scaffold2971-abinit-gene-0.15-mRNA-1	secreted protein
VFPPC_09786	secreted protein	P123R_06045	augustus_masked-C403714-abinit-gene-0.1-mRNA-1	--
VFPPC_09787	secreted protein	P123R_10180	augustus_masked-scaffold3092-abinit-gene-1.31-mRNA-1	secreted protein
VFPPC_09814	secreted protein	P123R_10202	augustus_masked-scaffold3092-abinit-gene-1.34-mRNA-1	--
VFPPC_09816	secreted protein	P123R_10199	snap_masked-scaffold3092-abinit-gene-1.85-mRNA-1	--
VFPPC_09823	secreted protein	P123R_10141	augustus_masked-scaffold3092-abinit-gene-0.17-mRNA-1	secreted protein
VFPPC_09833	secreted protein	P123R_10163	augustus_masked-scaffold3092-abinit-gene-0.5-mRNA-1	--
VFPPC_09865	secreted protein	P123R_07677	augustus_masked-scaffold3142-abinit-gene-0.1-mRNA-1	secreted protein
VFPPC_09883	secreted protein	P123R_07802	augustus_masked-scaffold323-abinit-gene-1.1-mRNA-1	secreted protein
VFPPC_09908	secreted protein	P123R_07787	augustus_masked-scaffold323-abinit-gene-1.20-mRNA-1	secreted protein
VFPPC_09910	secreted protein	P123R_07783	augustus_masked-scaffold323-abinit-gene-1.21-mRNA-1	secreted protein
VFPPC_09920	secreted protein	P123R_10630	augustus_masked-scaffold3001-abinit-gene-0.13-mRNA-1	--
VFPPC_09929	secreted protein	P123R_10618	augustus_masked-scaffold3001-abinit-gene-0.5-mRNA-1	secreted protein
VFPPC_09932	secreted protein	P123R_10627	augustus_masked-scaffold3001-abinit-gene-0.3-mRNA-1	secreted protein
VFPPC_09934	secreted protein	P123R_10622	augustus_masked-scaffold3001-abinit-gene-0.1-mRNA-1	secreted protein
VFPPC_09937	secreted protein	P123R_08552	augustus_masked-scaffold1548-abinit-gene-0.1-mRNA-1	secreted protein
VFPPC_09938	secreted protein	P123R_08575	augustus_masked-scaffold1548-abinit-gene-0.4-mRNA-1	secreted protein
VFPPC_09939	secreted protein	P123R_08573	snap_masked-scaffold1548-abinit-gene-0.54-mRNA-1	--
VFPPC_09946	secreted protein	P123R_08561	augustus_masked-scaffold1548-abinit-gene-0.9-mRNA-1	secreted protein
VFPPC_09955	secreted protein	P123R_08569	augustus_masked-scaffold1548-abinit-gene-0.18-mRNA-1	secreted protein
VFPPC_09971	secreted protein	P123R_08591	augustus_masked-scaffold1548-abinit-gene-1.33-mRNA-1	secreted protein
VFPPC_09980	secreted protein	P123R_08582	augustus_masked-scaffold1548-abinit-gene-1.5-mRNA-1	secreted protein
VFPPC_09987	secreted protein	P123R_08577	augustus_masked-scaffold1548-abinit-gene-1.14-mRNA-1	secreted protein
VFPPC_10011	secreted protein	P123R_03386	augustus_masked-scaffold1260-abinit-gene-0.8-mRNA-1	secreted protein
VFPPC_10017	secreted protein	P123R_03393	augustus_masked-scaffold1260-abinit-gene-0.3-mRNA-1	secreted protein
VFPPC_10020	secreted protein	P123R_03394	augustus_masked-scaffold1260-abinit-gene-0.0-mRNA-1	secreted protein
VFPPC_10022	secreted protein	P123R_03580	augustus_masked-scaffold338-abinit-gene-1.25-mRNA-1	secreted protein
VFPPC_10028	secreted protein	P123R_03577	augustus_masked-scaffold338-abinit-gene-1.18-mRNA-1	secreted protein
VFPPC_10050	secreted protein	P123R_03564	augustus_masked-scaffold338-abinit-gene-1.31-mRNA-1	secreted protein
VFPPC_10070	secreted protein	P123R_03539	augustus_masked-scaffold338-abinit-gene-0.11-mRNA-1	secreted protein
VFPPC_10071	secreted protein	P123R_03551	augustus_masked-scaffold338-abinit-gene-0.10-mRNA-1	secreted protein
VFPPC_10076	secreted protein	P123R_03552	augustus_masked-scaffold338-abinit-gene-0.4-mRNA-1	secreted protein
VFPPC_10078	secreted protein	P123R_03544	augustus_masked-scaffold338-abinit-gene-0.2-mRNA-1	secreted protein
VFPPC_10082	secreted protein	--	--	--
VFPPC_10083	secreted protein	P123R_06892	augustus_masked-scaffold1100-abinit-gene-0.0-mRNA-1	secreted protein
VFPPC_10085	secreted protein	P123R_08172	augustus_masked-scaffold239-abinit-gene-0.0-mRNA-1	secreted protein
VFPPC_10088	secreted protein	P123R_03076	snap_masked-scaffold743-abinit-gene-1.59-mRNA-1	--
VFPPC_10100	secreted protein	P123R_03068	augustus_masked-scaffold743-abinit-gene-1.6-mRNA-1	secreted protein
VFPPC_10118	secreted protein	P123R_03039	augustus_masked-scaffold743-abinit-gene-0.19-mRNA-1	secreted protein
VFPPC_10132	secreted protein	P123R_03044	augustus_masked-scaffold743-abinit-gene-0.5-mRNA-1	secreted protein
VFPPC_10150	secreted protein	--	--	--
VFPPC_10158	secreted protein	P123R_01291	augustus_masked-scaffold427-abinit-gene-1.21-mRNA-1	secreted protein
VFPPC_10159	secreted protein	P123R_01296	augustus_masked-scaffold427-abinit-gene-1.19-mRNA-1	secreted protein
VFPPC_10162	secreted protein	P123R_01298	augustus_masked-scaffold427-abinit-gene-1.18-mRNA-1	secreted protein
VFPPC_10168	secreted protein	P123R_01285	augustus_masked-scaffold427-abinit-gene-1.13-mRNA-1	--
VFPPC_10170	secreted protein	P123R_01288	augustus_masked-scaffold427-abinit-gene-1.10-mRNA-1	--
VFPPC_10172	secreted protein	P123R_01302	augustus_masked-scaffold427-abinit-gene-1.8-mRNA-1	--
VFPPC_10173	secreted protein	P123R_01279	augustus_masked-scaffold427-abinit-gene-1.7-mRNA-1	secreted protein
VFPPC_10186	secreted protein	P123R_01278	augustus_masked-scaffold427-abinit-gene-1.23-mRNA-1	secreted protein
VFPPC_10189	secreted protein	P123R_01277	augustus_masked-scaffold427-abinit-gene-0.28-mRNA-1	secreted protein
VFPPC_10191	secreted protein	P123R_01269	augustus_masked-scaffold427-abinit-gene-0.26-mRNA-1	secreted protein
VFPPC_10193	secreted protein	P123R_01266	augustus_masked-scaffold427-abinit-gene-0.24-mRNA-1	secreted protein
VFPPC_10197	secreted protein	P123R_01250	augustus_masked-scaffold427-abinit-gene-0.20-mRNA-1	secreted protein
VFPPC_10198	secreted protein	P123R_01251	augustus_masked-scaffold427-abinit-gene-0.19-mRNA-1	secreted protein
VFPPC_10208	secreted protein	P123R_01276	augustus_masked-scaffold427-abinit-gene-0.10-mRNA-1	secreted protein
VFPPC_10212	secreted protein	--	--	--
VFPPC_10220	secreted protein	P123R_01264	augustus_masked-scaffold427-abinit-gene-0.0-mRNA-1	secreted protein
VFPPC_10231	secreted protein	P123R_06352	augustus_masked-scaffold255-abinit-gene-1.32-mRNA-1	secreted protein
VFPPC_10238	secreted protein	P123R_06349	augustus_masked-scaffold255-abinit-gene-1.27-mRNA-1	secreted protein
VFPPC_10243	secreted protein	P123R_06340	augustus_masked-scaffold255-abinit-gene-1.21-mRNA-1	secreted protein
VFPPC_10250	secreted protein	P123R_06351	augustus_masked-scaffold255-abinit-gene-1.16-mRNA-1	secreted protein
VFPPC_10258	secreted protein	P123R_06358	augustus_masked-scaffold255-abinit-gene-1.7-mRNA-1	secreted protein
VFPPC_10281	secreted protein	P123R_06302	augustus_masked-scaffold255-abinit-gene-0.11-mRNA-1	secreted protein
VFPPC_10297	secreted protein	P123R_06634	augustus_masked-scaffold2624-abinit-gene-0.7-mRNA-1	secreted protein
VFPPC_10313	secreted protein	P123R_06639	augustus_masked-scaffold2624-abinit-gene-0.28-mRNA-1	secreted protein
VFPPC_10316	secreted protein	P123R_06655	augustus_masked-scaffold2624-abinit-gene-1.19-mRNA-1	secreted protein
VFPPC_10344	secreted protein	P123R_06197	augustus_masked-scaffold2067-abinit-gene-0.1-mRNA-1	secreted protein
VFPPC_10346	secreted protein	P123R_06198	augustus_masked-scaffold2067-abinit-gene-0.3-mRNA-1	secreted protein
VFPPC_10350	secreted protein	--	--	--
VFPPC_10351	secreted protein	P123R_06200	augustus_masked-scaffold2067-abinit-gene-0.8-mRNA-1	secreted protein
VFPPC_10357	secreted protein	P123R_02199	augustus_masked-scaffold680-abinit-gene-0.9-mRNA-1	secreted protein
VFPPC_10358	secreted protein	--	--	--
VFPPC_10369	secreted protein	P123R_09523	augustus_masked-scaffold2950-abinit-gene-0.0-mRNA-1	--
VFPPC_10370	secreted protein	P123R_09514	augustus_masked-scaffold2950-abinit-gene-0.1-mRNA-1	secreted protein
VFPPC_10376	secreted protein	P123R_09518	augustus_masked-scaffold2950-abinit-gene-0.5-mRNA-1	secreted protein
VFPPC_10398	secreted protein	P123R_02446	augustus_masked-scaffold2983-abinit-gene-0.9-mRNA-1	secreted protein
VFPPC_10401	secreted protein	P123R_02448	augustus_masked-scaffold2983-abinit-gene-0.10-mRNA-1	secreted protein
VFPPC_10416	secreted protein	P123R_02438	augustus_masked-scaffold2983-abinit-gene-0.21-mRNA-1	secreted protein
VFPPC_10419	secreted protein	P123R_02441	augustus_masked-scaffold2983-abinit-gene-0.24-mRNA-1	secreted protein
VFPPC_10421	secreted protein	P123R_02451	augustus_masked-scaffold2983-abinit-gene-0.27-mRNA-1	secreted protein
VFPPC_10427	secreted protein	P123R_02470	augustus_masked-scaffold2983-abinit-gene-1.8-mRNA-1	secreted protein
VFPPC_10433	secreted protein	P123R_02472	augustus_masked-scaffold2983-abinit-gene-1.4-mRNA-1	secreted protein
VFPPC_10442	secreted protein	P123R_00320	augustus_masked-scaffold2976-abinit-gene-1.6-mRNA-1	secreted protein
VFPPC_10443	secreted protein	--	--	--
VFPPC_10451	secreted protein	P123R_00297	augustus_masked-scaffold2976-abinit-gene-0.20-mRNA-1	secreted protein
VFPPC_10452	secreted protein	P123R_00311	augustus_masked-scaffold2976-abinit-gene-0.19-mRNA-1	secreted protein
VFPPC_10455	secreted protein	P123R_00295	augustus_masked-scaffold2976-abinit-gene-0.16-mRNA-1	secreted protein
VFPPC_10457	secreted protein	P123R_00309	augustus_masked-scaffold2976-abinit-gene-0.15-mRNA-1	secreted protein
VFPPC_10458	secreted protein	P123R_00301	augustus_masked-scaffold2976-abinit-gene-0.14-mRNA-1	secreted protein
VFPPC_10460	secreted protein	P123R_00293	augustus_masked-scaffold2976-abinit-gene-0.12-mRNA-1	secreted protein
VFPPC_10463	secreted protein	P123R_00294	augustus_masked-scaffold2976-abinit-gene-0.10-mRNA-1	secreted protein
VFPPC_10478	secreted protein	P123R_11963	augustus_masked-scaffold2553-abinit-gene-0.14-mRNA-1	secreted protein
VFPPC_10483	secreted protein	P123R_11967	augustus_masked-scaffold2553-abinit-gene-0.10-mRNA-1	secreted protein
VFPPC_10488	secreted protein	P123R_11974	augustus_masked-scaffold2553-abinit-gene-0.6-mRNA-1	secreted protein
VFPPC_10489	secreted protein	P123R_11965	augustus_masked-scaffold2553-abinit-gene-0.5-mRNA-1	secreted protein
VFPPC_10492	secreted protein	P123R_11961	augustus_masked-scaffold2553-abinit-gene-0.4-mRNA-1	secreted protein
VFPPC_10500	secreted protein	--	--	--
VFPPC_10544	secreted protein	--	--	--
VFPPC_10548	secreted protein	P123R_10978	augustus_masked-scaffold126-abinit-gene-0.0-mRNA-1	secreted protein
VFPPC_10572	secreted protein	P123R_10974	augustus_masked-scaffold126-abinit-gene-0.27-mRNA-1	secreted protein
VFPPC_10591	secreted protein	P123R_02474	augustus_masked-scaffold2679-abinit-gene-0.0-mRNA-1	--
VFPPC_10645	secreted protein	P123R_12018	augustus_masked-scaffold10-abinit-gene-0.12-mRNA-1	secreted protein
VFPPC_10649	secreted protein	P123R_03920	augustus_masked-scaffold2946-abinit-gene-0.35-mRNA-1	--
VFPPC_10654	secreted protein	P123R_03943	augustus_masked-scaffold2946-abinit-gene-0.29-mRNA-1	secreted protein
VFPPC_10663	secreted protein	P123R_03937	augustus_masked-scaffold2946-abinit-gene-0.19-mRNA-1	secreted protein
VFPPC_10664	secreted protein	P123R_03915	augustus_masked-scaffold2946-abinit-gene-0.18-mRNA-1	secreted protein
VFPPC_10666	secreted protein	P123R_03934	augustus_masked-scaffold2946-abinit-gene-0.16-mRNA-1	--
VFPPC_10667	secreted protein	P123R_03914	augustus_masked-scaffold2946-abinit-gene-0.15-mRNA-1	secreted protein
VFPPC_10674	secreted protein	--	--	--
VFPPC_10691	secreted protein	--	--	--
VFPPC_10692	secreted protein	--	--	--
VFPPC_10701	secreted protein	P123R_09875	snap_masked-scaffold2592-abinit-gene-2.61-mRNA-1	--
VFPPC_10731	secreted protein	P123R_09852	augustus_masked-scaffold2592-abinit-gene-1.24-mRNA-1	secreted protein
VFPPC_10733	secreted protein	P123R_09835	augustus_masked-scaffold2592-abinit-gene-1.21-mRNA-1	secreted protein
VFPPC_10740	secreted protein	P123R_09827	augustus_masked-scaffold2592-abinit-gene-1.14-mRNA-1	secreted protein
VFPPC_10749	secreted protein	P123R_09825	augustus_masked-scaffold2592-abinit-gene-1.3-mRNA-1	--
VFPPC_10750	secreted protein	P123R_09842	augustus_masked-scaffold2592-abinit-gene-1.2-mRNA-1	secreted protein
VFPPC_10751	secreted protein	P123R_09826	augustus_masked-scaffold2592-abinit-gene-1.1-mRNA-1	secreted protein
VFPPC_10752	secreted protein	--	--	--
VFPPC_10765	secreted protein	P123R_09810	augustus_masked-scaffold2592-abinit-gene-0.25-mRNA-1	secreted protein
VFPPC_10768	secreted protein	P123R_09795	augustus_masked-scaffold2592-abinit-gene-0.21-mRNA-1	--
VFPPC_10790	secreted protein	P123R_11098	augustus_masked-scaffold242-abinit-gene-2.20-mRNA-1	secreted protein
VFPPC_10791	secreted protein	P123R_11088	augustus_masked-scaffold242-abinit-gene-2.21-mRNA-1	secreted protein
VFPPC_10813	secreted protein	P123R_11133	augustus_masked-scaffold242-abinit-gene-3.7-mRNA-1	secreted protein
VFPPC_10820	secreted protein	P123R_11134	augustus_masked-scaffold242-abinit-gene-3.14-mRNA-1	secreted protein
VFPPC_10836	secreted protein	P123R_11132	augustus_masked-scaffold242-abinit-gene-3.31-mRNA-1	secreted protein
VFPPC_10847	secreted protein	P123R_02014	augustus_masked-scaffold3122-abinit-gene-0.11-mRNA-1	--
VFPPC_10872	secreted protein	P123R_10657	snap_masked-scaffold355-abinit-gene-0.40-mRNA-1	--
VFPPC_10886	secreted protein	P123R_09586	augustus_masked-scaffold3049-abinit-gene-0.14-mRNA-1	secreted protein
VFPPC_10887	secreted protein	P123R_09580	augustus_masked-scaffold3049-abinit-gene-0.13-mRNA-1	secreted protein
VFPPC_10888	secreted protein	P123R_09581	augustus_masked-scaffold3049-abinit-gene-0.12-mRNA-1	secreted protein
VFPPC_10889	secreted protein	P123R_09589	augustus_masked-scaffold3049-abinit-gene-0.10-mRNA-1	secreted protein
VFPPC_10900	secreted protein	--	--	--
VFPPC_10908	secreted protein	--	--	--
VFPPC_10913	secreted protein	--	--	--
VFPPC_10920	secreted protein	--	--	--
VFPPC_10925	secreted protein	P123R_05102	augustus_masked-scaffold3107-abinit-gene-0.4-mRNA-1	secreted protein
VFPPC_10928	secreted protein	P123R_05100	augustus_masked-scaffold3107-abinit-gene-0.6-mRNA-1	secreted protein
VFPPC_10929	secreted protein	--	--	--
VFPPC_10934	secreted protein	P123R_05944	augustus_masked-scaffold2977-abinit-gene-0.0-mRNA-1	secreted protein
VFPPC_10940	secreted protein	P123R_04989	augustus_masked-scaffold543-abinit-gene-0.6-mRNA-1	--
VFPPC_10945	secreted protein	P123R_10212	augustus_masked-scaffold3115-abinit-gene-0.0-mRNA-1	secreted protein
VFPPC_10954	secreted protein	P123R_04934	augustus_masked-C406310-abinit-gene-0.1-mRNA-1	secreted protein
VFPPC_10957	secreted protein	P123R_04930	augustus_masked-C406310-abinit-gene-0.6-mRNA-1	secreted protein
VFPPC_10961	secreted protein	P123R_04929	augustus_masked-C406310-abinit-gene-0.9-mRNA-1	secreted protein
VFPPC_10965	secreted protein	P123R_02331	augustus_masked-scaffold424-abinit-gene-1.26-mRNA-1	secreted protein
VFPPC_10969	secreted protein	P123R_02325	augustus_masked-scaffold424-abinit-gene-1.22-mRNA-1	secreted protein
VFPPC_10975	secreted protein	P123R_02335	augustus_masked-scaffold424-abinit-gene-1.16-mRNA-1	secreted protein
VFPPC_10979	secreted protein	P123R_02328	augustus_masked-scaffold424-abinit-gene-1.13-mRNA-1	secreted protein
VFPPC_10995	secreted protein	P123R_05955	augustus_masked-scaffold1678-abinit-gene-0.8-mRNA-1	secreted protein
VFPPC_10996	secreted protein	P123R_05966	augustus_masked-scaffold1678-abinit-gene-0.10-mRNA-1	secreted protein
VFPPC_11019	secreted protein	--	--	--
VFPPC_11034	secreted protein	P123R_06005	augustus_masked-scaffold1678-abinit-gene-1.13-mRNA-1	secreted protein
VFPPC_11037	secreted protein	P123R_06001	augustus_masked-scaffold1678-abinit-gene-1.16-mRNA-1	secreted protein
VFPPC_11045	secreted protein	P123R_05992	augustus_masked-scaffold1678-abinit-gene-1.23-mRNA-1	secreted protein
VFPPC_11047	secreted protein	P123R_05980	augustus_masked-scaffold1678-abinit-gene-1.25-mRNA-1	secreted protein
VFPPC_11066	secreted protein	P123R_06032	augustus_masked-scaffold1678-abinit-gene-2.10-mRNA-1	secreted protein
VFPPC_11075	secreted protein	P123R_02417	augustus_masked-scaffold177-abinit-gene-0.9-mRNA-1	secreted protein
VFPPC_11076	secreted protein	P123R_02423	augustus_masked-scaffold177-abinit-gene-0.8-mRNA-1	secreted protein
VFPPC_11083	secreted protein	--	--	--
VFPPC_11094	secreted protein	P123R_08372	augustus_masked-scaffold2611-abinit-gene-0.1-mRNA-1	--
VFPPC_11096	secreted protein	P123R_07348	augustus_masked-scaffold1198-abinit-gene-0.2-mRNA-1	--
VFPPC_11097	secreted protein	--	--	--
VFPPC_11104	secreted protein	P123R_07328	augustus_masked-scaffold3072-abinit-gene-0.1-mRNA-1	secreted protein
VFPPC_11108	secreted protein	P123R_07329	snap_masked-scaffold3072-abinit-gene-0.57-mRNA-1	--
VFPPC_11115	secreted protein	P123R_07337	augustus_masked-scaffold3072-abinit-gene-0.12-mRNA-1	secreted protein
VFPPC_11117	secreted protein	P123R_07336	augustus_masked-scaffold3072-abinit-gene-0.13-mRNA-1	secreted protein
VFPPC_11136	secreted protein	P123R_08477	augustus_masked-scaffold837-abinit-gene-0.25-mRNA-1	--
VFPPC_11138	secreted protein	P123R_08461	augustus_masked-scaffold837-abinit-gene-0.24-mRNA-1	secreted protein
VFPPC_11139	secreted protein	P123R_08462	augustus_masked-scaffold837-abinit-gene-0.22-mRNA-1	secreted protein
VFPPC_11145	secreted protein	P123R_08491	augustus_masked-scaffold837-abinit-gene-0.16-mRNA-1	secreted protein
VFPPC_11160	secreted protein	P123R_08816	augustus_masked-scaffold197-abinit-gene-0.5-mRNA-1	secreted protein
VFPPC_11165	secreted protein	P123R_00164	augustus_masked-scaffold2823-abinit-gene-0.0-mRNA-1	secreted protein
VFPPC_11180	secreted protein	--	--	--
VFPPC_11181	secreted protein	P123R_05157	augustus_masked-scaffold181-abinit-gene-0.0-mRNA-1	secreted protein
VFPPC_11182	secreted protein	P123R_00174	augustus_masked-scaffold2823-abinit-gene-0.14-mRNA-1	--
VFPPC_11183	secreted protein	P123R_00162	augustus_masked-scaffold2823-abinit-gene-0.15-mRNA-1	secreted protein
VFPPC_11187	secreted protein	--	--	--
VFPPC_11191	secreted protein	P123R_08110	augustus_masked-scaffold3126-abinit-gene-0.1-mRNA-1	--
VFPPC_11195	secreted protein	P123R_04642	augustus_masked-scaffold1407-abinit-gene-0.2-mRNA-1	secreted protein
VFPPC_11196	secreted protein	P123R_11938	augustus_masked-scaffold2051-abinit-gene-0.12-mRNA-1	secreted protein
VFPPC_11197	secreted protein	P123R_11945	augustus_masked-scaffold2051-abinit-gene-0.11-mRNA-1	secreted protein
VFPPC_11200	secreted protein	--	--	--
VFPPC_11232	secreted protein	P123R_07308	augustus_masked-scaffold2276-abinit-gene-1.8-mRNA-1	secreted protein
VFPPC_11239	secreted protein	P123R_07313	augustus_masked-scaffold2276-abinit-gene-1.3-mRNA-1	secreted protein
VFPPC_11242	secreted protein	P123R_07307	augustus_masked-scaffold2276-abinit-gene-1.0-mRNA-1	secreted protein
VFPPC_11244	secreted protein	--	--	--
VFPPC_11246	secreted protein	--	--	--
VFPPC_11248	secreted protein	P123R_07271	augustus_masked-scaffold2276-abinit-gene-0.33-mRNA-1	secreted protein
VFPPC_11251	secreted protein	P123R_07278	augustus_masked-scaffold2276-abinit-gene-0.29-mRNA-1	secreted protein
VFPPC_11254	secreted protein	P123R_07277	augustus_masked-scaffold2276-abinit-gene-0.25-mRNA-1	secreted protein
VFPPC_11255	secreted protein	P123R_07274	augustus_masked-scaffold2276-abinit-gene-0.24-mRNA-1	secreted protein
VFPPC_11256	secreted protein	P123R_07281	augustus_masked-scaffold2276-abinit-gene-0.23-mRNA-1	secreted protein
VFPPC_11262	secreted protein	P123R_07297	augustus_masked-scaffold2276-abinit-gene-0.17-mRNA-1	secreted protein
VFPPC_11289	secreted protein	P123R_07695	augustus_masked-scaffold2982-abinit-gene-0.7-mRNA-1	secreted protein
VFPPC_11294	secreted protein	P123R_07693	augustus_masked-scaffold2982-abinit-gene-0.10-mRNA-1	secreted protein
VFPPC_11299	secreted protein	P123R_04928	augustus_masked-scaffold3090-abinit-gene-0.1-mRNA-1	secreted protein
VFPPC_11338	secreted protein	--	--	--
VFPPC_11343	secreted protein	--	--	--
VFPPC_11364	secreted protein	--	--	--
VFPPC_11403	secreted protein	--	--	--
VFPPC_11408	secreted protein	--	--	--
VFPPC_11411	secreted protein	--	--	--
VFPPC_11458	secreted protein	--	--	--
VFPPC_11477	secreted protein	--	--	--
VFPPC_11487	secreted protein	--	--	--
VFPPC_11532	secreted protein	--	--	--
VFPPC_11539	secreted protein	--	--	--
VFPPC_11558	secreted protein	--	--	--
VFPPC_11570	secreted protein	P123R_08099	augustus_masked-scaffold1529-abinit-gene-0.3-mRNA-1	--
VFPPC_11587	secreted protein	--	--	--
VFPPC_11639	secreted protein	P123R_02290	augustus_masked-scaffold424-abinit-gene-0.0-mRNA-1	secreted protein
VFPPC_11640	secreted protein	P123R_02299	augustus_masked-scaffold424-abinit-gene-0.1-mRNA-1	secreted protein
VFPPC_11647	secreted protein	P123R_02297	augustus_masked-scaffold424-abinit-gene-0.7-mRNA-1	secreted protein
VFPPC_11648	secreted protein	P123R_02317	augustus_masked-scaffold424-abinit-gene-0.8-mRNA-1	secreted protein
VFPPC_11659	secreted protein	P123R_02300	augustus_masked-scaffold424-abinit-gene-0.20-mRNA-1	secreted protein
VFPPC_11691	secreted protein	P123R_07207	augustus_masked-scaffold1259-abinit-gene-0.23-mRNA-1	secreted protein
VFPPC_11694	secreted protein	P123R_07233	augustus_masked-scaffold1259-abinit-gene-0.26-mRNA-1	secreted protein
VFPPC_11697	secreted protein	P123R_07214	augustus_masked-scaffold1259-abinit-gene-0.20-mRNA-1	secreted protein
VFPPC_11722	secreted protein	--	--	--
VFPPC_11771	secreted protein	--	--	--
VFPPC_11799	secreted protein	--	--	--
VFPPC_11862	secreted protein	P123R_11207	augustus_masked-scaffold16-abinit-gene-1.13-mRNA-1	--
VFPPC_11872	secreted protein	--	--	--
VFPPC_11879	secreted protein	--	--	--
VFPPC_11944	secreted protein	--	--	--
VFPPC_11949	secreted protein	P123R_07251	augustus_masked-scaffold1259-abinit-gene-1.4-mRNA-1	secreted protein
VFPPC_11952	secreted protein	P123R_07248	augustus_masked-scaffold1259-abinit-gene-1.0-mRNA-1	secreted protein
VFPPC_11967	secreted protein	P123R_10209	augustus_masked-scaffold1993-abinit-gene-0.4-mRNA-1	secreted protein
VFPPC_11974	secreted protein	P123R_05756	augustus_masked-scaffold3103-abinit-gene-0.2-mRNA-1	--
VFPPC_12006	secreted protein	--	--	--
VFPPC_12027	secreted protein	--	--	--
VFPPC_12030	secreted protein	--	--	--
VFPPC_12079	secreted protein	P123R_08165	augustus_masked-scaffold96-abinit-gene-1.23-mRNA-1	secreted protein
VFPPC_12083	secreted protein	P123R_08096	augustus_masked-scaffold2691-abinit-gene-0.2-mRNA-1	secreted protein
VFPPC_12090	secreted protein	--	--	--
VFPPC_12100	secreted protein	--	--	--
VFPPC_12121	secreted protein	P123R_08885	snap_masked-scaffold51-abinit-gene-0.61-mRNA-1	--
VFPPC_12127	secreted protein	--	--	--
VFPPC_12169	secreted protein	--	--	--
VFPPC_12205	secreted protein	--	--	--
VFPPC_12257	secreted protein	--	--	--
VFPPC_12265	secreted protein	--	--	--
VFPPC_12274	secreted protein	P123R_06012	augustus_masked-scaffold1678-abinit-gene-2.14-mRNA-1	secreted protein
VFPPC_12276	secreted protein	--	--	--
VFPPC_12307	secreted protein	P123R_02411	augustus_masked-scaffold177-abinit-gene-0.16-mRNA-1	secreted protein
VFPPC_12311	secreted protein	P123R_08771	augustus_masked-scaffold2437-abinit-gene-0.2-mRNA-1	--
VFPPC_12321	secreted protein	--	--	--
VFPPC_12340	secreted protein	P123R_10739	augustus_masked-scaffold2085-abinit-gene-0.1-mRNA-1	--
VFPPC_12341	secreted protein	--	--	--
VFPPC_12342	secreted protein	--	--	--
VFPPC_12347	secreted protein	--	--	--
VFPPC_12358	secreted protein	--	--	--
VFPPC_12359	secreted protein	--	--	--
VFPPC_12369	secreted protein	--	--	--
VFPPC_12372	secreted protein	--	--	--
VFPPC_12385	secreted protein	--	--	--
VFPPC_12406	secreted protein	--	--	--
VFPPC_12408	secreted protein	P123R_00881	augustus_masked-scaffold2918-abinit-gene-0.25-mRNA-1	--
VFPPC_12417	secreted protein	--	--	--
VFPPC_12457	secreted protein	--	--	--
VFPPC_12470	secreted protein	P123R_12113	augustus_masked-scaffold2164-abinit-gene-0.0-mRNA-1	secreted protein
VFPPC_12504	secreted protein	--	--	--
VFPPC_12520	secreted protein	--	--	--
VFPPC_12538	secreted protein	--	--	--
VFPPC_12548	secreted protein	--	--	--
VFPPC_12578	secreted protein	--	--	--
VFPPC_12613	secreted protein	--	--	--
VFPPC_12624	secreted protein	P123R_06250	augustus_masked-scaffold1827-abinit-gene-1.18-mRNA-1	secreted protein
VFPPC_12649	secreted protein	P123R_04790	augustus_masked-scaffold48-abinit-gene-3.8-mRNA-1	secreted protein
VFPPC_12675	secreted protein	P123R_09238	augustus_masked-scaffold3141-abinit-gene-0.1-mRNA-1	secreted protein
VFPPC_12692	secreted protein	P123R_10060	augustus_masked-scaffold373-abinit-gene-0.4-mRNA-1	secreted protein
VFPPC_12699	secreted protein	P123R_07116	augustus_masked-scaffold228-abinit-gene-1.26-mRNA-1	secreted protein
VFPPC_12708	secreted protein	--	--	--
VFPPC_12722	secreted protein	P123R_07186	augustus_masked-scaffold228-abinit-gene-3.20-mRNA-1	secreted protein
VFPPC_12724	secreted protein	--	--	--
VFPPC_12747	secreted protein	P123R_01342	augustus_masked-scaffold2742-abinit-gene-1.13-mRNA-1	secreted protein
VFPPC_12749	secreted protein	P123R_01358	augustus_masked-scaffold2742-abinit-gene-1.3-mRNA-1	secreted protein
VFPPC_12763	secreted protein	P123R_02023	augustus_masked-scaffold2168-abinit-gene-0.1-mRNA-1	secreted protein
VFPPC_12764	secreted protein	P123R_08513	augustus_masked-scaffold2736-abinit-gene-0.2-mRNA-1	secreted protein
VFPPC_12768	secreted protein	P123R_08501	augustus_masked-scaffold2736-abinit-gene-0.14-mRNA-1	secreted protein
VFPPC_12784	secreted protein	P123R_08966	augustus_masked-scaffold161-abinit-gene-0.27-mRNA-1	secreted protein
VFPPC_12785	secreted protein	P123R_09014	augustus_masked-scaffold161-abinit-gene-1.28-mRNA-1	--
VFPPC_12793	secreted protein	P123R_09044	augustus_masked-scaffold161-abinit-gene-2.22-mRNA-1	secreted protein
VFPPC_12802	secreted protein	P123R_09060	augustus_masked-scaffold161-abinit-gene-3.2-mRNA-1	secreted protein
VFPPC_12821	secreted protein	P123R_09114	snap_masked-scaffold1593-abinit-gene-0.2-mRNA-1	--
VFPPC_12823	secreted protein	P123R_04973	augustus_masked-scaffold3075-abinit-gene-0.1-mRNA-1	secreted protein
VFPPC_12826	secreted protein	P123R_04954	augustus_masked-scaffold3075-abinit-gene-0.14-mRNA-1	secreted protein
VFPPC_12830	secreted protein	P123R_04976	augustus_masked-scaffold3075-abinit-gene-1.0-mRNA-1	--
VFPPC_12837	secreted protein	--	--	--
VFPPC_12850	secreted protein	P123R_11177	augustus_masked-scaffold16-abinit-gene-0.19-mRNA-1	secreted protein
VFPPC_12855	secreted protein	--	--	--
VFPPC_12865	secreted protein	P123R_11220	augustus_masked-scaffold16-abinit-gene-1.16-mRNA-1	secreted protein
VFPPC_12872	secreted protein	P123R_01801	augustus_masked-scaffold333-abinit-gene-1.12-mRNA-1	secreted protein
VFPPC_12878	secreted protein	P123R_01784	augustus_masked-scaffold333-abinit-gene-1.29-mRNA-1	secreted protein
VFPPC_12883	secreted protein	P123R_01752	augustus_masked-scaffold333-abinit-gene-0.20-mRNA-1	secreted protein
VFPPC_12907	secreted protein	P123R_04143	augustus_masked-scaffold2906-abinit-gene-1.13-mRNA-1	secreted protein
VFPPC_12919	secreted protein	P123R_08768	augustus_masked-scaffold364-abinit-gene-2.8-mRNA-1	secreted protein
VFPPC_12925	secreted protein	P123R_08732	augustus_masked-scaffold364-abinit-gene-1.8-mRNA-1	secreted protein
VFPPC_12927	secreted protein	P123R_08747	augustus_masked-scaffold364-abinit-gene-1.0-mRNA-1	--
VFPPC_12932	secreted protein	P123R_01883	augustus_masked-scaffold983-abinit-gene-0.6-mRNA-1	secreted protein
VFPPC_12937	secreted protein	P123R_01869	augustus_masked-scaffold983-abinit-gene-0.26-mRNA-1	secreted protein
VFPPC_12941	secreted protein	--	--	--
VFPPC_12942	secreted protein	P123R_01900	augustus_masked-scaffold983-abinit-gene-1.35-mRNA-1	secreted protein
VFPPC_12953	secreted protein	P123R_01924	augustus_masked-scaffold983-abinit-gene-1.31-mRNA-1	secreted protein
VFPPC_12964	secreted protein	P123R_01947	augustus_masked-scaffold983-abinit-gene-2.22-mRNA-1	secreted protein
VFPPC_12987	secreted protein	P123R_07574	augustus_masked-scaffold1082-abinit-gene-0.28-mRNA-1	--
VFPPC_12992	secreted protein	P123R_07614	augustus_masked-scaffold1082-abinit-gene-1.1-mRNA-1	secreted protein
VFPPC_13004	secreted protein	P123R_09984	augustus_masked-scaffold445-abinit-gene-0.7-mRNA-1	secreted protein
VFPPC_13013	secreted protein	P123R_10011	augustus_masked-scaffold445-abinit-gene-1.5-mRNA-1	secreted protein
VFPPC_13015	secreted protein	P123R_10000	augustus_masked-scaffold445-abinit-gene-1.14-mRNA-1	--
VFPPC_13022	secreted protein	P123R_10226	augustus_masked-scaffold2508-abinit-gene-0.8-mRNA-1	secreted protein
VFPPC_13023	secreted protein	P123R_10239	augustus_masked-scaffold2508-abinit-gene-0.10-mRNA-1	secreted protein
VFPPC_13026	secreted protein	P123R_10240	augustus_masked-scaffold2508-abinit-gene-0.16-mRNA-1	--
VFPPC_13029	secreted protein	P123R_10266	augustus_masked-scaffold2508-abinit-gene-1.1-mRNA-1	secreted protein
VFPPC_13030	secreted protein	P123R_10251	augustus_masked-scaffold2508-abinit-gene-1.6-mRNA-1	secreted protein
VFPPC_13031	secreted protein	P123R_10253	augustus_masked-scaffold2508-abinit-gene-1.12-mRNA-1	secreted protein
VFPPC_13036	secreted protein	P123R_10282	augustus_masked-scaffold2508-abinit-gene-2.17-mRNA-1	secreted protein
VFPPC_13038	secreted protein	--	--	--
VFPPC_13039	secreted protein	P123R_10311	augustus_masked-scaffold2508-abinit-gene-3.2-mRNA-1	secreted protein
VFPPC_13052	secreted protein	P123R_10345	augustus_masked-scaffold2508-abinit-gene-4.47-mRNA-1	secreted protein
VFPPC_13055	secreted protein	P123R_10374	augustus_masked-scaffold2508-abinit-gene-4.31-mRNA-1	secreted protein
VFPPC_13067	secreted protein	P123R_11755	augustus_masked-scaffold1361-abinit-gene-1.12-mRNA-1	secreted protein
VFPPC_13074	secreted protein	--	--	--
VFPPC_13121	secreted protein	--	--	--
VFPPC_13126	secreted protein	P123R_05903	augustus_masked-scaffold2535-abinit-gene-3.21-mRNA-1	secreted protein
VFPPC_13132	secreted protein	P123R_05390	augustus_masked-scaffold1858-abinit-gene-7.7-mRNA-1	secreted protein
VFPPC_13136	secreted protein	P123R_05360	augustus_masked-scaffold1858-abinit-gene-6.9-mRNA-1	secreted protein
VFPPC_13146	secreted protein	P123R_05262	augustus_masked-scaffold1858-abinit-gene-3.29-mRNA-1	secreted protein
VFPPC_13149	secreted protein	P123R_05254	augustus_masked-scaffold1858-abinit-gene-3.15-mRNA-1	secreted protein
VFPPC_13152	secreted protein	P123R_05260	augustus_masked-scaffold1858-abinit-gene-3.12-mRNA-1	secreted protein
VFPPC_13153	secreted protein	P123R_05285	augustus_masked-scaffold1858-abinit-gene-3.5-mRNA-1	secreted protein
VFPPC_13154	secreted protein	P123R_05237	augustus_masked-scaffold1858-abinit-gene-2.19-mRNA-1	--
VFPPC_13173	secreted protein	P123R_03773	augustus_masked-scaffold230-abinit-gene-1.22-mRNA-1	secreted protein
VFPPC_13174	secreted protein	P123R_03772	augustus_masked-scaffold230-abinit-gene-1.20-mRNA-1	secreted protein
VFPPC_13186	secreted protein	P123R_03760	augustus_masked-scaffold230-abinit-gene-0.7-mRNA-1	secreted protein
VFPPC_13188	secreted protein	--	--	--
VFPPC_13193	secreted protein	P123R_00688	augustus_masked-scaffold3019-abinit-gene-0.10-mRNA-1	secreted protein
VFPPC_13194	secreted protein	P123R_00687	augustus_masked-scaffold3019-abinit-gene-0.6-mRNA-1	secreted protein
VFPPC_13201	secreted protein	P123R_02166	augustus_masked-scaffold2909-abinit-gene-2.9-mRNA-1	--
VFPPC_13207	secreted protein	P123R_02142	augustus_masked-scaffold2909-abinit-gene-1.9-mRNA-1	secreted protein
VFPPC_13213	secreted protein	P123R_02129	augustus_masked-scaffold2909-abinit-gene-1.22-mRNA-1	secreted protein
VFPPC_13229	secreted protein	P123R_03365	augustus_masked-scaffold2626-abinit-gene-0.1-mRNA-1	secreted protein
VFPPC_13235	secreted protein	P123R_05401	augustus_masked-scaffold3099-abinit-gene-0.2-mRNA-1	secreted protein
VFPPC_13239	secreted protein	P123R_07256	augustus_masked-scaffold3035-abinit-gene-0.2-mRNA-1	secreted protein
VFPPC_13253	secreted protein	P123R_03357	augustus_masked-scaffold2216-abinit-gene-1.22-mRNA-1	secreted protein
VFPPC_13256	secreted protein	--	--	--
VFPPC_13265	secreted protein	P123R_05125	augustus_masked-scaffold2831-abinit-gene-0.7-mRNA-1	secreted protein
VFPPC_13269	secreted protein	P123R_07433	augustus_masked-scaffold1136-abinit-gene-1.23-mRNA-1	secreted protein
VFPPC_13277	secreted protein	P123R_07406	augustus_masked-scaffold1136-abinit-gene-0.28-mRNA-1	secreted protein
VFPPC_13284	secreted protein	--	--	--
VFPPC_13295	secreted protein	P123R_00061	augustus_masked-scaffold353-abinit-gene-1.28-mRNA-1	secreted protein
VFPPC_13296	secreted protein	P123R_00033	augustus_masked-scaffold353-abinit-gene-1.30-mRNA-1	secreted protein
VFPPC_13310	secreted protein	P123R_00136	augustus_masked-scaffold353-abinit-gene-4.22-mRNA-1	secreted protein
VFPPC_13320	secreted protein	P123R_00809	augustus_masked-scaffold1627-abinit-gene-0.4-mRNA-1	secreted protein
VFPPC_13361	secreted protein	P123R_09511	augustus_masked-scaffold2426-abinit-gene-3.5-mRNA-1	secreted protein
VFPPC_13366	secreted protein	P123R_06205	augustus_masked-scaffold1827-abinit-gene-0.22-mRNA-1	secreted protein
VFPPC_13367	secreted protein	P123R_06212	augustus_masked-scaffold1827-abinit-gene-0.23-mRNA-1	secreted protein
VFPPC_13389	secreted protein	P123R_11588	augustus_masked-scaffold1790-abinit-gene-3.5-mRNA-1	secreted protein
VFPPC_13417	secreted protein	P123R_04893	augustus_masked-scaffold48-abinit-gene-7.19-mRNA-1	secreted protein
VFPPC_13421	secreted protein	P123R_04880	augustus_masked-scaffold48-abinit-gene-7.5-mRNA-1	secreted protein
VFPPC_13423	secreted protein	P123R_04889	augustus_masked-scaffold48-abinit-gene-7.32-mRNA-1	secreted protein
VFPPC_13426	secreted protein	P123R_04870	augustus_masked-scaffold48-abinit-gene-6.20-mRNA-1	secreted protein
VFPPC_13428	secreted protein	P123R_04845	augustus_masked-scaffold48-abinit-gene-6.14-mRNA-1	secreted protein
VFPPC_13429	secreted protein	P123R_04869	augustus_masked-scaffold48-abinit-gene-6.7-mRNA-1	secreted protein
VFPPC_13439	secreted protein	--	--	--
VFPPC_13440	secreted protein	P123R_04808	augustus_masked-scaffold48-abinit-gene-4.17-mRNA-1	secreted protein
VFPPC_13451	secreted protein	P123R_04759	augustus_masked-scaffold48-abinit-gene-2.2-mRNA-1	secreted protein
VFPPC_13460	secreted protein	P123R_04674	augustus_masked-scaffold48-abinit-gene-0.24-mRNA-1	secreted protein
VFPPC_13465	secreted protein	P123R_04389	augustus_masked-scaffold1831-abinit-gene-2.6-mRNA-1	secreted protein
VFPPC_13496	secreted protein	P123R_10956	augustus_masked-scaffold1672-abinit-gene-4.23-mRNA-1	secreted protein
VFPPC_13506	secreted protein	P123R_10135	augustus_masked-scaffold3137-abinit-gene-0.19-mRNA-1	secreted protein
VFPPC_13508	secreted protein	P123R_10136	snap_masked-scaffold3137-abinit-gene-0.57-mRNA-1	--
VFPPC_13517	secreted protein	P123R_06887	augustus_masked-C404820-abinit-gene-0.0-mRNA-1	secreted protein
VFPPC_13520	secreted protein	P123R_02091	augustus_masked-scaffold931-abinit-gene-0.4-mRNA-1	secreted protein
VFPPC_13528	secreted protein	P123R_09536	augustus_masked-scaffold1230-abinit-gene-0.14-mRNA-1	secreted protein
VFPPC_13529	secreted protein	P123R_09539	augustus_masked-scaffold1230-abinit-gene-0.19-mRNA-1	secreted protein
VFPPC_13535	secreted protein	P123R_09573	augustus_masked-scaffold1230-abinit-gene-1.6-mRNA-1	secreted protein
VFPPC_13541	secreted protein	P123R_02892	augustus_masked-scaffold2761-abinit-gene-0.13-mRNA-1	secreted protein
VFPPC_13542	secreted protein	P123R_00756	augustus_masked-scaffold1003-abinit-gene-0.6-mRNA-1	secreted protein
VFPPC_13545	secreted protein	P123R_00204	augustus_masked-scaffold1867-abinit-gene-0.9-mRNA-1	--
VFPPC_13547	secreted protein	P123R_00200	augustus_masked-scaffold1867-abinit-gene-0.0-mRNA-1	secreted protein
VFPPC_13549	secreted protein	P123R_08663	augustus_masked-scaffold2568-abinit-gene-0.9-mRNA-1	secreted protein
VFPPC_13551	secreted protein	P123R_07551	augustus_masked-scaffold605-abinit-gene-0.0-mRNA-1	secreted protein
VFPPC_13560	secreted protein	P123R_01718	augustus_masked-scaffold598-abinit-gene-1.18-mRNA-1	secreted protein
VFPPC_13562	secreted protein	P123R_01720	augustus_masked-scaffold598-abinit-gene-1.13-mRNA-1	secreted protein
VFPPC_13563	secreted protein	P123R_01736	augustus_masked-scaffold598-abinit-gene-1.12-mRNA-1	secreted protein
VFPPC_13565	secreted protein	--	--	--
VFPPC_13567	secreted protein	P123R_01705	augustus_masked-scaffold598-abinit-gene-0.21-mRNA-1	secreted protein
VFPPC_13570	secreted protein	P123R_01703	augustus_masked-scaffold598-abinit-gene-0.4-mRNA-1	secreted protein
VFPPC_13585	secreted protein	--	--	--
VFPPC_13590	secreted protein	P123R_01531	augustus_masked-scaffold1397-abinit-gene-0.4-mRNA-1	--
VFPPC_13591	secreted protein	P123R_01515	augustus_masked-scaffold1397-abinit-gene-0.14-mRNA-1	secreted protein
VFPPC_13593	secreted protein	P123R_04091	augustus_masked-scaffold3053-abinit-gene-3.7-mRNA-1	--
VFPPC_13601	secreted protein	--	--	--
VFPPC_13604	secreted protein	P123R_04023	augustus_masked-scaffold3053-abinit-gene-0.28-mRNA-1	secreted protein
VFPPC_13608	secreted protein	P123R_10399	augustus_masked-scaffold1135-abinit-gene-0.14-mRNA-1	secreted protein
VFPPC_13614	secreted protein	P123R_05459	augustus_masked-scaffold2059-abinit-gene-0.6-mRNA-1	--
VFPPC_13621	secreted protein	P123R_02671	augustus_masked-scaffold2405-abinit-gene-3.3-mRNA-1	--
VFPPC_13633	secreted protein	P123R_02631	augustus_masked-scaffold2405-abinit-gene-1.5-mRNA-1	secreted protein
VFPPC_13643	secreted protein	P123R_11676	augustus_masked-scaffold856-abinit-gene-0.8-mRNA-1	secreted protein
VFPPC_13644	secreted protein	P123R_11680	augustus_masked-scaffold856-abinit-gene-0.12-mRNA-1	--
VFPPC_13659	secreted protein	P123R_02722	augustus_masked-scaffold615-abinit-gene-0.3-mRNA-1	secreted protein
VFPPC_13683	secreted protein	P123R_01192	augustus_masked-scaffold2622-abinit-gene-0.14-mRNA-1	secreted protein
VFPPC_13698	secreted protein	P123R_08224	augustus_masked-scaffold100-abinit-gene-1.28-mRNA-1	secreted protein
VFPPC_13703	secreted protein	P123R_08231	augustus_masked-scaffold100-abinit-gene-1.25-mRNA-1	secreted protein
VFPPC_13709	secreted protein	P123R_07021	augustus_masked-scaffold2268-abinit-gene-1.18-mRNA-1	secreted protein
VFPPC_13716	secreted protein	P123R_07000	augustus_masked-scaffold2268-abinit-gene-0.4-mRNA-1	secreted protein
VFPPC_13724	secreted protein	P123R_08825	augustus_masked-scaffold2724-abinit-gene-0.20-mRNA-1	secreted protein
VFPPC_13732	secreted protein	P123R_05096	augustus_masked-scaffold1705-abinit-gene-0.1-mRNA-1	secreted protein
VFPPC_13746	secreted protein	P123R_09608	augustus_masked-scaffold2989-abinit-gene-0.18-mRNA-1	secreted protein
VFPPC_13751	secreted protein	P123R_09604	augustus_masked-scaffold2989-abinit-gene-0.10-mRNA-1	--
VFPPC_13753	secreted protein	P123R_11491	augustus_masked-scaffold3020-abinit-gene-0.6-mRNA-1	secreted protein
VFPPC_13762	secreted protein	P123R_08876	augustus_masked-scaffold51-abinit-gene-0.10-mRNA-1	secreted protein
VFPPC_13765	secreted protein	P123R_11236	augustus_masked-C403178-abinit-gene-0.0-mRNA-1	secreted protein
VFPPC_13781	secreted protein	P123R_05610	augustus_masked-scaffold237-abinit-gene-0.9-mRNA-1	secreted protein
VFPPC_13810	secreted protein	P123R_06584	augustus_masked-scaffold3101-abinit-gene-0.6-mRNA-1	secreted protein
VFPPC_13813	secreted protein	P123R_10098	augustus_masked-scaffold1325-abinit-gene-0.2-mRNA-1	secreted protein
VFPPC_13815	secreted protein	P123R_01153	augustus_masked-scaffold3145-abinit-gene-0.1-mRNA-1	secreted protein
VFPPC_13823	secreted protein	P123R_00273	augustus_masked-scaffold964-abinit-gene-0.18-mRNA-1	secreted protein
VFPPC_13828	secreted protein	P123R_00287	augustus_masked-scaffold964-abinit-gene-1.5-mRNA-1	secreted protein
VFPPC_13861	secreted protein	P123R_04615	augustus_masked-scaffold130-abinit-gene-1.27-mRNA-1	secreted protein
VFPPC_13871	secreted protein	P123R_05056	augustus_masked-scaffold945-abinit-gene-1.18-mRNA-1	secreted protein
VFPPC_13872	secreted protein	P123R_05050	augustus_masked-scaffold945-abinit-gene-1.14-mRNA-1	secreted protein
VFPPC_13873	secreted protein	--	--	--
VFPPC_13874	secreted protein	P123R_05024	augustus_masked-scaffold945-abinit-gene-0.18-mRNA-1	secreted protein
VFPPC_13877	secreted protein	--	--	--
VFPPC_13880	secreted protein	P123R_12053	augustus_masked-scaffold2772-abinit-gene-0.16-mRNA-1	secreted protein
VFPPC_13889	secreted protein	P123R_06166	augustus_masked-scaffold2293-abinit-gene-1.3-mRNA-1	secreted protein
VFPPC_13890	secreted protein	P123R_06167	augustus_masked-scaffold2293-abinit-gene-1.7-mRNA-1	secreted protein
VFPPC_13891	secreted protein	P123R_06152	augustus_masked-scaffold2293-abinit-gene-1.8-mRNA-1	secreted protein
VFPPC_13894	secreted protein	--	--	--
VFPPC_13898	secreted protein	P123R_02751	augustus_masked-scaffold2037-abinit-gene-0.15-mRNA-1	secreted protein
VFPPC_13899	secreted protein	P123R_02738	augustus_masked-scaffold2037-abinit-gene-0.0-mRNA-1	secreted protein
VFPPC_13902	secreted protein	P123R_08619	augustus_masked-scaffold1548-abinit-gene-2.7-mRNA-1	secreted protein
VFPPC_13918	secreted protein	P123R_03485	augustus_masked-scaffold1260-abinit-gene-3.24-mRNA-1	secreted protein
VFPPC_13921	secreted protein	P123R_03508	augustus_masked-scaffold1260-abinit-gene-4.2-mRNA-1	secreted protein
VFPPC_13922	secreted protein	P123R_03496	augustus_masked-scaffold1260-abinit-gene-4.3-mRNA-1	secreted protein
VFPPC_13940	secreted protein	P123R_03102	augustus_masked-scaffold1893-abinit-gene-0.26-mRNA-1	secreted protein
VFPPC_13951	secreted protein	P123R_03177	augustus_masked-scaffold1893-abinit-gene-2.7-mRNA-1	secreted protein
VFPPC_13969	secreted protein	P123R_03240	augustus_masked-scaffold1893-abinit-gene-4.21-mRNA-1	secreted protein
VFPPC_13982	secreted protein	P123R_03818	augustus_masked-scaffold965-abinit-gene-0.25-mRNA-1	--
VFPPC_13987	secreted protein	P123R_06401	augustus_masked-scaffold3136-abinit-gene-1.14-mRNA-1	secreted protein
VFPPC_13993	secreted protein	P123R_06369	augustus_masked-scaffold3136-abinit-gene-0.19-mRNA-1	secreted protein
VFPPC_13995	secreted protein	P123R_06378	augustus_masked-scaffold3136-abinit-gene-0.14-mRNA-1	secreted protein
VFPPC_14002	secreted protein	P123R_06905	augustus_masked-scaffold2401-abinit-gene-0.25-mRNA-1	secreted protein
VFPPC_14004	secreted protein	P123R_06919	augustus_masked-scaffold2401-abinit-gene-0.31-mRNA-1	secreted protein
VFPPC_14014	secreted protein	P123R_06955	augustus_masked-scaffold2401-abinit-gene-1.27-mRNA-1	secreted protein
VFPPC_14019	secreted protein	P123R_02696	augustus_masked-scaffold2942-abinit-gene-0.5-mRNA-1	secreted protein
VFPPC_14037	secreted protein	P123R_02481	augustus_masked-scaffold58-abinit-gene-0.24-mRNA-1	secreted protein
VFPPC_14047	secreted protein	P123R_11460	augustus_masked-scaffold2297-abinit-gene-0.36-mRNA-1	secreted protein
VFPPC_14048	secreted protein	P123R_11471	augustus_masked-scaffold2297-abinit-gene-0.39-mRNA-1	secreted protein
VFPPC_14049	secreted protein	--	--	--
VFPPC_14052	secreted protein	P123R_11021	augustus_masked-scaffold242-abinit-gene-0.5-mRNA-1	secreted protein
VFPPC_14054	secreted protein	P123R_11023	augustus_masked-scaffold242-abinit-gene-0.9-mRNA-1	secreted protein
VFPPC_14057	secreted protein	P123R_11045	augustus_masked-scaffold242-abinit-gene-0.24-mRNA-1	secreted protein
VFPPC_14064	secreted protein	P123R_11064	augustus_masked-scaffold242-abinit-gene-1.12-mRNA-1	secreted protein
VFPPC_14073	secreted protein	P123R_00838	augustus_masked-scaffold1132-abinit-gene-0.12-mRNA-1	secreted protein
VFPPC_14076	secreted protein	P123R_11016	augustus_masked-scaffold1623-abinit-gene-0.0-mRNA-1	secreted protein
VFPPC_14080	secreted protein	P123R_08075	augustus_masked-scaffold3143-abinit-gene-0.9-mRNA-1	secreted protein
VFPPC_14084	secreted protein	P123R_10455	augustus_masked-scaffold3076-abinit-gene-0.15-mRNA-1	secreted protein
VFPPC_14090	secreted protein	P123R_10503	augustus_masked-scaffold3076-abinit-gene-1.25-mRNA-1	secreted protein
VFPPC_14092	secreted protein	P123R_10502	augustus_masked-scaffold3076-abinit-gene-1.35-mRNA-1	secreted protein
VFPPC_14110	secreted protein	P123R_07483	augustus_masked-scaffold1947-abinit-gene-0.16-mRNA-1	--
VFPPC_14111	secreted protein	P123R_07481	augustus_masked-scaffold1947-abinit-gene-0.18-mRNA-1	secreted protein
VFPPC_14117	secreted protein	P123R_08649	augustus_masked-scaffold2986-abinit-gene-0.1-mRNA-1	--
VFPPC_14121	secreted protein	P123R_01185	augustus_masked-scaffold2490-abinit-gene-0.21-mRNA-1	secreted protein
VFPPC_14123	secreted protein	P123R_01170	augustus_masked-scaffold2490-abinit-gene-0.11-mRNA-1	secreted protein
VFPPC_14130	secreted protein	P123R_10729	augustus_masked-scaffold1671-abinit-gene-0.6-mRNA-1	secreted protein
VFPPC_14131	secreted protein	--	--	--
VFPPC_14135	secreted protein	P123R_01510	augustus_masked-scaffold2079-abinit-gene-4.5-mRNA-1	secreted protein
VFPPC_14145	secreted protein	P123R_01447	augustus_masked-scaffold2079-abinit-gene-2.15-mRNA-1	secreted protein
VFPPC_14160	secreted protein	P123R_04560	augustus_masked-scaffold2883-abinit-gene-0.29-mRNA-1	secreted protein
VFPPC_14173	secreted protein	P123R_08343	augustus_masked-scaffold1806-abinit-gene-3.32-mRNA-1	secreted protein
VFPPC_14176	secreted protein	P123R_08306	augustus_masked-scaffold1806-abinit-gene-2.14-mRNA-1	secreted protein
VFPPC_14178	secreted protein	P123R_08312	augustus_masked-scaffold1806-abinit-gene-2.11-mRNA-1	secreted protein
VFPPC_14179	secreted protein	P123R_08283	augustus_masked-scaffold1806-abinit-gene-1.22-mRNA-1	secreted protein
VFPPC_14188	secreted protein	P123R_08271	augustus_masked-scaffold1806-abinit-gene-1.25-mRNA-1	secreted protein
VFPPC_14189	secreted protein	P123R_08255	augustus_masked-scaffold1806-abinit-gene-0.22-mRNA-1	secreted protein
VFPPC_14190	secreted protein	P123R_08237	augustus_masked-scaffold1806-abinit-gene-0.19-mRNA-1	secreted protein
VFPPC_14193	secreted protein	P123R_08254	augustus_masked-scaffold1806-abinit-gene-0.1-mRNA-1	secreted protein
VFPPC_14195	secreted protein	P123R_01133	augustus_masked-scaffold1885-abinit-gene-0.10-mRNA-1	secreted protein
VFPPC_14197	secreted protein	P123R_11877	augustus_masked-scaffold859-abinit-gene-0.11-mRNA-1	secreted protein
VFPPC_14198	secreted protein	P123R_11879	augustus_masked-scaffold859-abinit-gene-0.13-mRNA-1	secreted protein
VFPPC_14200	secreted protein	P123R_11869	augustus_masked-scaffold859-abinit-gene-0.21-mRNA-1	secreted protein
VFPPC_14208	secreted protein	P123R_11906	augustus_masked-scaffold859-abinit-gene-1.15-mRNA-1	secreted protein
VFPPC_14213	secreted protein	P123R_02938	augustus_masked-scaffold646-abinit-gene-0.10-mRNA-1	secreted protein
VFPPC_14223	secreted protein	P123R_02961	augustus_masked-scaffold646-abinit-gene-1.6-mRNA-1	secreted protein
VFPPC_14235	secreted protein	P123R_02407	augustus_masked-scaffold2915-abinit-gene-0.3-mRNA-1	secreted protein
VFPPC_14241	secreted protein	P123R_09640	augustus_masked-scaffold2482-abinit-gene-0.20-mRNA-1	secreted protein
VFPPC_14245	secreted protein	P123R_09655	augustus_masked-scaffold2482-abinit-gene-1.18-mRNA-1	secreted protein
VFPPC_14249	secreted protein	P123R_09698	augustus_masked-scaffold2482-abinit-gene-2.3-mRNA-1	--
VFPPC_14258	secreted protein	P123R_09736	augustus_masked-scaffold2482-abinit-gene-3.9-mRNA-1	secreted protein
VFPPC_14261	secreted protein	--	--	--
VFPPC_14262	secreted protein	P123R_09770	augustus_masked-scaffold2482-abinit-gene-4.4-mRNA-1	secreted protein
VFPPC_14270	secreted protein	P123R_00659	augustus_masked-scaffold3109-abinit-gene-0.1-mRNA-1	--
VFPPC_14284	secreted protein	P123R_08945	augustus_masked-scaffold3002-abinit-gene-1.5-mRNA-1	secreted protein
VFPPC_14292	secreted protein	P123R_11373	augustus_masked-scaffold721-abinit-gene-3.5-mRNA-1	secreted protein
VFPPC_14299	secreted protein	--	--	--
VFPPC_14300	secreted protein	P123R_11338	snap_masked-scaffold721-abinit-gene-2.71-mRNA-1	--
VFPPC_14312	secreted protein	P123R_11280	augustus_masked-scaffold721-abinit-gene-0.22-mRNA-1	secreted protein
VFPPC_14327	secreted protein	--	--	--
VFPPC_14349	secreted protein	P123R_04236	augustus_masked-scaffold2381-abinit-gene-0.10-mRNA-1	secreted protein
VFPPC_14385	secreted protein	P123R_07819	augustus_masked-scaffold2668-abinit-gene-0.2-mRNA-1	secreted protein
VFPPC_14393	secreted protein	--	--	--
VFPPC_14397	secreted protein	P123R_06497	augustus_masked-scaffold498-abinit-gene-2.19-mRNA-1	secreted protein
VFPPC_14443	secreted protein	P123R_03640	augustus_masked-scaffold293-abinit-gene-1.23-mRNA-1	--
VFPPC_14445	secreted protein	P123R_03681	augustus_masked-scaffold293-abinit-gene-2.3-mRNA-1	secreted protein
VFPPC_14451	secreted protein	P123R_03654	augustus_masked-scaffold293-abinit-gene-2.30-mRNA-1	secreted protein
VFPPC_14456	secreted protein	P123R_00741	augustus_masked-scaffold620-abinit-gene-0.11-mRNA-1	--
VFPPC_14459	secreted protein	P123R_08129	augustus_masked-scaffold96-abinit-gene-0.6-mRNA-1	secreted protein
VFPPC_14471	secreted protein	P123R_10561	augustus_masked-scaffold559-abinit-gene-0.0-mRNA-1	secreted protein
VFPPC_14472	secreted protein	P123R_10576	augustus_masked-scaffold559-abinit-gene-0.1-mRNA-1	secreted protein
VFPPC_14479	secreted protein	P123R_10568	augustus_masked-scaffold559-abinit-gene-0.27-mRNA-1	secreted protein
VFPPC_14494	secreted protein	P123R_01851	augustus_masked-scaffold1601-abinit-gene-1.10-mRNA-1	secreted protein
VFPPC_14499	secreted protein	P123R_07984	augustus_masked-scaffold1640-abinit-gene-1.30-mRNA-1	--
VFPPC_14503	secreted protein	P123R_07976	augustus_masked-scaffold1640-abinit-gene-1.24-mRNA-1	secreted protein
VFPPC_14522	secreted protein	P123R_00902	augustus_masked-scaffold812-abinit-gene-0.16-mRNA-1	secreted protein
VFPPC_14543	secreted protein	P123R_01037	augustus_masked-scaffold812-abinit-gene-4.6-mRNA-1	--
VFPPC_14555	secreted protein	P123R_01095	augustus_masked-scaffold812-abinit-gene-6.20-mRNA-1	secreted protein
VFPPC_14564	secreted protein	P123R_11652	augustus_masked-scaffold3146-abinit-gene-0.4-mRNA-1	secreted protein
VFPPC_14565	secreted protein	P123R_02779	augustus_masked-scaffold2452-abinit-gene-0.0-mRNA-1	--
VFPPC_14574	secreted protein	P123R_09134	augustus_masked-scaffold889-abinit-gene-0.27-mRNA-1	secreted protein
VFPPC_14577	secreted protein	P123R_09155	augustus_masked-scaffold889-abinit-gene-1.5-mRNA-1	secreted protein
VFPPC_14578	secreted protein	P123R_09179	augustus_masked-scaffold889-abinit-gene-1.6-mRNA-1	secreted protein
VFPPC_14579	secreted protein	P123R_09186	augustus_masked-scaffold889-abinit-gene-1.12-mRNA-1	secreted protein
VFPPC_14581	secreted protein	P123R_09169	augustus_masked-scaffold889-abinit-gene-1.30-mRNA-1	secreted protein
VFPPC_14583	secreted protein	P123R_09213	augustus_masked-scaffold889-abinit-gene-2.4-mRNA-1	secreted protein
VFPPC_14594	secreted protein	P123R_08542	augustus_masked-scaffold3040-abinit-gene-0.18-mRNA-1	secreted protein
VFPPC_14599	secreted protein	--	--	--
VFPPC_14601	secreted protein	P123R_02402	augustus_masked-scaffold366-abinit-gene-1.9-mRNA-1	secreted protein
VFPPC_14620	secreted protein	--	--	--
VFPPC_14621	secreted protein	P123R_06771	augustus_masked-scaffold1011-abinit-gene-2.10-mRNA-1	secreted protein
VFPPC_14640	secreted protein	P123R_02241	augustus_masked-scaffold3041-abinit-gene-0.28-mRNA-1	secreted protein
VFPPC_14641	secreted protein	P123R_02258	augustus_masked-scaffold3041-abinit-gene-1.39-mRNA-1	secreted protein
VFPPC_14656	secreted protein	P123R_10187	augustus_masked-scaffold3092-abinit-gene-1.14-mRNA-1	secreted protein
VFPPC_14667	secreted protein	P123R_10161	augustus_masked-scaffold3092-abinit-gene-0.12-mRNA-1	secreted protein
VFPPC_14677	secreted protein	P123R_07673	augustus_masked-scaffold3142-abinit-gene-0.6-mRNA-1	secreted protein
VFPPC_14691	secreted protein	P123R_10621	augustus_masked-scaffold3001-abinit-gene-0.0-mRNA-1	secreted protein
VFPPC_14693	secreted protein	P123R_08556	augustus_masked-scaffold1548-abinit-gene-0.3-mRNA-1	secreted protein
VFPPC_14694	secreted protein	--	--	--
VFPPC_14695	secreted protein	P123R_08567	augustus_masked-scaffold1548-abinit-gene-0.10-mRNA-1	secreted protein
VFPPC_14696	secreted protein	P123R_08563	augustus_masked-scaffold1548-abinit-gene-0.23-mRNA-1	secreted protein
VFPPC_14699	secreted protein	P123R_08579	augustus_masked-scaffold1548-abinit-gene-1.11-mRNA-1	secreted protein
VFPPC_14708	secreted protein	P123R_03389	augustus_masked-scaffold1260-abinit-gene-0.1-mRNA-1	secreted protein
VFPPC_14724	secreted protein	P123R_04946	augustus_masked-scaffold1073-abinit-gene-0.6-mRNA-1	secreted protein
VFPPC_14725	secreted protein	P123R_04944	augustus_masked-scaffold1073-abinit-gene-0.3-mRNA-1	secreted protein
VFPPC_14728	secreted protein	P123R_01283	augustus_masked-scaffold427-abinit-gene-1.25-mRNA-1	secreted protein
VFPPC_14738	secreted protein	--	--	--
VFPPC_14749	secreted protein	P123R_06633	augustus_masked-scaffold2624-abinit-gene-0.10-mRNA-1	secreted protein
VFPPC_14761	secreted protein	P123R_06662	augustus_masked-scaffold2624-abinit-gene-1.14-mRNA-1	secreted protein
VFPPC_14771	secreted protein	P123R_11969	augustus_masked-scaffold2553-abinit-gene-0.15-mRNA-1	secreted protein
VFPPC_14781	secreted protein	--	--	--
VFPPC_14788	secreted protein	P123R_10979	augustus_masked-scaffold126-abinit-gene-0.30-mRNA-1	secreted protein
VFPPC_14797	secreted protein	--	--	--
VFPPC_14804	secreted protein	P123R_03942	augustus_masked-scaffold2946-abinit-gene-0.10-mRNA-1	secreted protein
VFPPC_14808	secreted protein	P123R_09859	augustus_masked-scaffold2592-abinit-gene-2.3-mRNA-1	secreted protein
VFPPC_14809	secreted protein	P123R_09856	augustus_masked-scaffold2592-abinit-gene-2.2-mRNA-1	secreted protein
VFPPC_14815	secreted protein	P123R_09823	augustus_masked-scaffold2592-abinit-gene-1.16-mRNA-1	secreted protein
VFPPC_14816	secreted protein	P123R_09821	augustus_masked-scaffold2592-abinit-gene-1.12-mRNA-1	secreted protein
VFPPC_14820	secreted protein	P123R_09839	augustus_masked-scaffold2592-abinit-gene-1.32-mRNA-1	secreted protein
VFPPC_14823	secreted protein	P123R_09808	augustus_masked-scaffold2592-abinit-gene-0.20-mRNA-1	secreted protein
VFPPC_14824	secreted protein	P123R_09793	augustus_masked-scaffold2592-abinit-gene-0.18-mRNA-1	secreted protein
VFPPC_14838	secreted protein	P123R_04109	augustus_masked-scaffold2162-abinit-gene-0.1-mRNA-1	secreted protein
VFPPC_14843	secreted protein	P123R_10661	augustus_masked-scaffold355-abinit-gene-0.14-mRNA-1	--
VFPPC_14845	secreted protein	P123R_09588	augustus_masked-scaffold3049-abinit-gene-0.7-mRNA-1	secreted protein
VFPPC_14846	secreted protein	--	--	--
VFPPC_14848	secreted protein	P123R_10687	augustus_masked-scaffold252-abinit-gene-0.4-mRNA-1	secreted protein
VFPPC_14852	secreted protein	P123R_05101	augustus_masked-scaffold3107-abinit-gene-0.3-mRNA-1	secreted protein
VFPPC_14853	secreted protein	P123R_04985	augustus_masked-scaffold543-abinit-gene-0.0-mRNA-1	secreted protein
VFPPC_14854	secreted protein	P123R_04988	augustus_masked-scaffold543-abinit-gene-0.2-mRNA-1	secreted protein
VFPPC_14856	secreted protein	P123R_04931	augustus_masked-C406310-abinit-gene-0.7-mRNA-1	secreted protein
VFPPC_14857	secreted protein	P123R_02332	augustus_masked-scaffold424-abinit-gene-1.17-mRNA-1	secreted protein
VFPPC_14862	secreted protein	--	--	--
VFPPC_14868	secreted protein	P123R_06028	augustus_masked-scaffold1678-abinit-gene-2.7-mRNA-1	secreted protein
VFPPC_14869	secreted protein	P123R_02410	augustus_masked-scaffold177-abinit-gene-0.14-mRNA-1	secreted protein
VFPPC_14873	secreted protein	--	--	--
VFPPC_14880	secreted protein	P123R_08475	augustus_masked-scaffold837-abinit-gene-0.8-mRNA-1	--
VFPPC_14884	secreted protein	P123R_08819	augustus_masked-scaffold197-abinit-gene-0.3-mRNA-1	secreted protein
VFPPC_14887	secreted protein	P123R_00171	augustus_masked-scaffold2823-abinit-gene-0.4-mRNA-1	--
VFPPC_14891	secreted protein	P123R_11940	augustus_masked-scaffold2051-abinit-gene-0.10-mRNA-1	secreted protein
VFPPC_14894	secreted protein	P123R_10723	augustus_masked-C406316-abinit-gene-0.8-mRNA-1	secreted protein
VFPPC_14897	secreted protein	P123R_07291	augustus_masked-scaffold2276-abinit-gene-0.8-mRNA-1	secreted protein
VFPPC_14923	secreted protein	--	--	--
VFPPC_14931	secreted protein	--	--	--
VFPPC_14933	secreted protein	--	--	--
VFPPC_14941	secreted protein	P123R_02318	augustus_masked-scaffold424-abinit-gene-0.9-mRNA-1	secreted protein
VFPPC_14977	secreted protein	--	--	--
VFPPC_14985	secreted protein	P123R_10207	augustus_masked-scaffold1993-abinit-gene-0.3-mRNA-1	secreted protein
VFPPC_14994	secreted protein	--	--	--
VFPPC_15009	secreted protein	--	--	--
VFPPC_15013	secreted protein	--	--	--
VFPPC_15019	secreted protein	--	--	--
VFPPC_15025	secreted protein	--	--	--
VFPPC_15030	secreted protein	--	--	--
VFPPC_15052	secreted protein	P123R_10087	augustus_masked-scaffold373-abinit-gene-2.10-mRNA-1	secreted protein
VFPPC_15054	secreted protein	P123R_10053	augustus_masked-scaffold373-abinit-gene-0.11-mRNA-1	secreted protein
VFPPC_15069	secreted protein	P123R_07152	augustus_masked-scaffold228-abinit-gene-2.31-mRNA-1	secreted protein
VFPPC_15070	secreted protein	--	--	--
VFPPC_15096	secreted protein	--	--	--
VFPPC_15124	secreted protein	P123R_07515	augustus_masked-scaffold2283-abinit-gene-0.12-mRNA-1	secreted protein
VFPPC_15129	secreted protein	P123R_07526	augustus_masked-scaffold2283-abinit-gene-0.28-mRNA-1	secreted protein
VFPPC_15150	secreted protein	P123R_08967	augustus_masked-scaffold161-abinit-gene-0.24-mRNA-1	secreted protein
VFPPC_15155	secreted protein	P123R_09004	augustus_masked-scaffold161-abinit-gene-1.10-mRNA-1	secreted protein
VFPPC_15156	secreted protein	P123R_09018	augustus_masked-scaffold161-abinit-gene-1.21-mRNA-1	secreted protein
VFPPC_15166	secreted protein	--	--	--
VFPPC_15170	secreted protein	P123R_09109	snap_masked-scaffold161-abinit-gene-4.68-mRNA-1	--
VFPPC_15224	secreted protein	--	--	--
VFPPC_15229	secreted protein	P123R_04192	augustus_masked-scaffold2906-abinit-gene-2.22-mRNA-1	secreted protein
VFPPC_15245	secreted protein	P123R_08763	augustus_masked-scaffold364-abinit-gene-2.5-mRNA-1	secreted protein
VFPPC_15281	secreted protein	P123R_01963	augustus_masked-scaffold983-abinit-gene-3.13-mRNA-1	secreted protein
VFPPC_15343	secreted protein	P123R_11786	augustus_masked-scaffold1361-abinit-gene-2.12-mRNA-1	secreted protein
VFPPC_15361	secreted protein	--	--	--
VFPPC_15366	secreted protein	--	--	--
VFPPC_15383	secreted protein	P123R_09365	augustus_masked-scaffold554-abinit-gene-4.9-mRNA-1	--
VFPPC_15405	secreted protein	--	--	--
VFPPC_15461	secreted protein	P123R_07222	augustus_masked-scaffold1259-abinit-gene-0.27-mRNA-1	--
VFPPC_15482	secreted protein	P123R_03360	augustus_masked-scaffold2216-abinit-gene-1.16-mRNA-1	secreted protein
VFPPC_15486	secreted protein	--	--	--
VFPPC_15505	secreted protein	P123R_07408	augustus_masked-scaffold1136-abinit-gene-0.29-mRNA-1	secreted protein
VFPPC_15509	secreted protein	--	--	--
VFPPC_15512	secreted protein	P123R_05769	augustus_masked-scaffold2873-abinit-gene-0.3-mRNA-1	secreted protein
VFPPC_15522	secreted protein	--	--	--
VFPPC_15527	secreted protein	--	--	--
VFPPC_15557	secreted protein	--	--	--
VFPPC_15574	secreted protein	P123R_09454	augustus_masked-scaffold2426-abinit-gene-1.19-mRNA-1	secreted protein
VFPPC_15583	secreted protein	--	--	--
VFPPC_15586	secreted protein	P123R_06225	augustus_masked-scaffold1827-abinit-gene-0.14-mRNA-1	secreted protein
VFPPC_15612	secreted protein	--	--	--
VFPPC_15616	secreted protein	P123R_11508	augustus_masked-scaffold1790-abinit-gene-0.2-mRNA-1	secreted protein
VFPPC_15620	secreted protein	--	--	--
VFPPC_15648	secreted protein	--	--	--
VFPPC_15692	secreted protein	--	--	--
VFPPC_15697	secreted protein	P123R_06866	augustus_masked-scaffold3067-abinit-gene-0.16-mRNA-1	secreted protein
VFPPC_15698	secreted protein	--	--	--
VFPPC_15726	secreted protein	P123R_04994	augustus_masked-scaffold303-abinit-gene-0.4-mRNA-1	secreted protein
VFPPC_15728	secreted protein	--	--	--
VFPPC_15736	secreted protein	P123R_00881	augustus_masked-scaffold2918-abinit-gene-0.25-mRNA-1	--
VFPPC_15741	secreted protein	P123R_00877	augustus_masked-scaffold2918-abinit-gene-0.16-mRNA-1	secreted protein
VFPPC_15782	secreted protein	--	--	--
VFPPC_15785	secreted protein	P123R_02646	augustus_masked-scaffold2405-abinit-gene-2.12-mRNA-1	secreted protein
VFPPC_15786	secreted protein	P123R_02645	augustus_masked-scaffold2405-abinit-gene-2.9-mRNA-1	secreted protein
VFPPC_15827	secreted protein	--	--	--
VFPPC_15830	secreted protein	--	--	--
VFPPC_15836	secreted protein	P123R_08178	augustus_masked-scaffold100-abinit-gene-0.5-mRNA-1	secreted protein
VFPPC_15858	secreted protein	P123R_06998	augustus_masked-scaffold2268-abinit-gene-0.14-mRNA-1	secreted protein
VFPPC_15887	secreted protein	P123R_09615	augustus_masked-scaffold2989-abinit-gene-0.19-mRNA-1	--
VFPPC_15904	secreted protein	P123R_08880	augustus_masked-scaffold51-abinit-gene-0.1-mRNA-1	secreted protein
VFPPC_15918	secreted protein	--	--	--
VFPPC_15933	secreted protein	P123R_10106	augustus_masked-scaffold1325-abinit-gene-0.8-mRNA-1	secreted protein
VFPPC_15934	secreted protein	--	--	--
VFPPC_15935	secreted protein	--	--	--
VFPPC_15936	secreted protein	P123R_01158	augustus_masked-scaffold3145-abinit-gene-0.2-mRNA-1	secreted protein
VFPPC_15938	secreted protein	--	--	--
VFPPC_15942	secreted protein	P123R_00214	augustus_masked-scaffold3133-abinit-gene-0.5-mRNA-1	secreted protein
VFPPC_15954	secreted protein	P123R_09671	augustus_masked-scaffold2482-abinit-gene-1.13-mRNA-1	--
VFPPC_15996	secreted protein	P123R_11302	augustus_masked-scaffold721-abinit-gene-1.10-mRNA-1	secreted protein
VFPPC_16006	secreted protein	--	--	--
VFPPC_16010	secreted protein	P123R_00404	augustus_masked-scaffold267-abinit-gene-1.15-mRNA-1	secreted protein
VFPPC_16018	secreted protein	--	--	--
VFPPC_16030	secreted protein	P123R_00509	augustus_masked-scaffold267-abinit-gene-4.21-mRNA-1	secreted protein
VFPPC_16032	secreted protein	P123R_00505	augustus_masked-scaffold267-abinit-gene-4.29-mRNA-1	--
VFPPC_16033	secreted protein	P123R_00525	augustus_masked-scaffold267-abinit-gene-5.23-mRNA-1	secreted protein
VFPPC_16037	secreted protein	P123R_00549	augustus_masked-scaffold267-abinit-gene-6.3-mRNA-1	secreted protein
VFPPC_16053	secreted protein	--	--	--
VFPPC_16070	secreted protein	P123R_02917	augustus_masked-scaffold2192-abinit-gene-0.3-mRNA-1	secreted protein
VFPPC_16073	secreted protein	P123R_06532	augustus_masked-scaffold498-abinit-gene-3.13-mRNA-1	secreted protein
VFPPC_16088	secreted protein	--	--	--
VFPPC_16126	secreted protein	P123R_03676	augustus_masked-scaffold293-abinit-gene-2.0-mRNA-1	secreted protein
VFPPC_16129	secreted protein	P123R_05738	augustus_masked-scaffold3008-abinit-gene-0.13-mRNA-1	secreted protein
VFPPC_16132	secreted protein	P123R_08137	augustus_masked-scaffold96-abinit-gene-0.2-mRNA-1	secreted protein
VFPPC_16144	secreted protein	P123R_00262	augustus_masked-scaffold964-abinit-gene-0.4-mRNA-1	secreted protein
VFPPC_16189	secreted protein	--	--	--
VFPPC_16195	secreted protein	--	--	--
VFPPC_16199	secreted protein	P123R_05036	augustus_masked-scaffold945-abinit-gene-0.23-mRNA-1	secreted protein
VFPPC_16200	secreted protein	P123R_05019	augustus_masked-scaffold945-abinit-gene-0.21-mRNA-1	secreted protein
VFPPC_16202	secreted protein	P123R_01608	augustus_masked-scaffold3048-abinit-gene-0.6-mRNA-1	secreted protein
VFPPC_16203	secreted protein	P123R_01606	augustus_masked-scaffold3048-abinit-gene-0.1-mRNA-1	--
VFPPC_16212	secreted protein	P123R_02773	augustus_masked-scaffold2037-abinit-gene-1.14-mRNA-1	secreted protein
VFPPC_16219	secreted protein	--	--	--
VFPPC_16226	secreted protein	P123R_03416	augustus_masked-scaffold1260-abinit-gene-1.3-mRNA-1	secreted protein
VFPPC_16236	secreted protein	P123R_03487	snap_masked-scaffold1260-abinit-gene-3.74-mRNA-1	secreted protein
VFPPC_16238	secreted protein	P123R_04479	snap_masked-scaffold2997-abinit-gene-2.40-mRNA-1	secreted protein
VFPPC_16239	secreted protein	P123R_04466	augustus_masked-scaffold2997-abinit-gene-2.8-mRNA-1	secreted protein
VFPPC_16246	secreted protein	P123R_04403	augustus_masked-scaffold2997-abinit-gene-0.28-mRNA-1	secreted protein
VFPPC_16253	secreted protein	P123R_03118	augustus_masked-scaffold1893-abinit-gene-0.17-mRNA-1	secreted protein
VFPPC_16262	secreted protein	--	--	--
VFPPC_16279	secreted protein	--	--	--
VFPPC_16286	secreted protein	--	--	--
VFPPC_16296	secreted protein	P123R_03824	augustus_masked-scaffold965-abinit-gene-0.20-mRNA-1	secreted protein
VFPPC_16306	secreted protein	P123R_06391	augustus_masked-scaffold3136-abinit-gene-0.4-mRNA-1	secreted protein
VFPPC_16311	secreted protein	--	--	--
VFPPC_16318	secreted protein	--	--	--
VFPPC_16320	secreted protein	P123R_02524	augustus_masked-scaffold58-abinit-gene-1.17-mRNA-1	secreted protein
VFPPC_16327	secreted protein	P123R_02492	augustus_masked-scaffold58-abinit-gene-0.20-mRNA-1	secreted protein
VFPPC_16331	secreted protein	--	--	--
VFPPC_16332	secreted protein	P123R_11449	augustus_masked-scaffold2297-abinit-gene-0.5-mRNA-1	secreted protein
VFPPC_16346	secreted protein	P123R_11086	augustus_masked-scaffold242-abinit-gene-2.27-mRNA-1	secreted protein
VFPPC_16347	secreted protein	P123R_08085	augustus_masked-scaffold2593-abinit-gene-0.0-mRNA-1	secreted protein
VFPPC_16368	secreted protein	P123R_07342	snap_masked-scaffold3072-abinit-gene-0.55-mRNA-1	--
VFPPC_16369	secreted protein	--	--	--
VFPPC_16378	secreted protein	P123R_11948	augustus_masked-scaffold2051-abinit-gene-0.1-mRNA-1	secreted protein
VFPPC_16379	secreted protein	--	--	--
VFPPC_16381	secreted protein	--	--	--
VFPPC_16387	secreted protein	--	--	--
VFPPC_16388	secreted protein	--	--	--
VFPPC_16391	secreted protein	--	--	--
VFPPC_16395	secreted protein	--	--	--
VFPPC_16404	secreted protein	P123R_07979	augustus_masked-scaffold1640-abinit-gene-1.25-mRNA-1	secreted protein
VFPPC_16413	secreted protein	--	--	--
VFPPC_16426	secreted protein	--	--	--
VFPPC_16429	secreted protein	P123R_00915	augustus_masked-scaffold812-abinit-gene-0.15-mRNA-1	secreted protein
VFPPC_16446	secreted protein	--	--	--
VFPPC_16459	secreted protein	P123R_01077	augustus_masked-scaffold812-abinit-gene-6.21-mRNA-1	secreted protein
VFPPC_16480	secreted protein	--	--	--
VFPPC_16487	secreted protein	--	--	--
VFPPC_16492	secreted protein	--	--	--
VFPPC_16499	secreted protein	P123R_02221	augustus_masked-scaffold3041-abinit-gene-0.27-mRNA-1	secreted protein
VFPPC_16505	secreted protein	P123R_03743	augustus_masked-scaffold3033-abinit-gene-0.1-mRNA-1	secreted protein
VFPPC_16513	secreted protein	P123R_09121	augustus_masked-scaffold889-abinit-gene-0.9-mRNA-1	secreted protein
VFPPC_16521	secreted protein	P123R_09192	augustus_masked-scaffold889-abinit-gene-2.9-mRNA-1	secreted protein
VFPPC_16528	secreted protein	P123R_08546	augustus_masked-scaffold3040-abinit-gene-0.4-mRNA-1	--
VFPPC_16532	secreted protein	P123R_02399	augustus_masked-scaffold366-abinit-gene-1.7-mRNA-1	secreted protein
VFPPC_16547	secreted protein	--	--	--
VFPPC_16556	secreted protein	P123R_06795	augustus_masked-scaffold1011-abinit-gene-3.6-mRNA-1	secreted protein
VFPPC_16559	secreted protein	P123R_06797	augustus_masked-scaffold1011-abinit-gene-3.16-mRNA-1	secreted protein
VFPPC_16561	secreted protein	P123R_06828	augustus_masked-scaffold1011-abinit-gene-4.29-mRNA-1	secreted protein
VFPPC_16563	secreted protein	P123R_12119	augustus_masked-scaffold15-abinit-gene-0.1-mRNA-1	secreted protein
VFPPC_16575	secreted protein	P123R_02988	augustus_masked-scaffold646-abinit-gene-2.7-mRNA-1	secreted protein
VFPPC_16577	secreted protein	P123R_02982	augustus_masked-scaffold646-abinit-gene-1.9-mRNA-1	secreted protein
VFPPC_16578	secreted protein	P123R_02976	augustus_masked-scaffold646-abinit-gene-1.2-mRNA-1	secreted protein
VFPPC_16599	secreted protein	P123R_01129	augustus_masked-scaffold1885-abinit-gene-0.7-mRNA-1	secreted protein
VFPPC_16602	secreted protein	P123R_08253	augustus_masked-scaffold1806-abinit-gene-0.17-mRNA-1	secreted protein
VFPPC_16615	secreted protein	P123R_08310	augustus_masked-scaffold1806-abinit-gene-2.5-mRNA-1	--
VFPPC_16617	secreted protein	P123R_08315	augustus_masked-scaffold1806-abinit-gene-2.8-mRNA-1	secreted protein
VFPPC_16625	secreted protein	P123R_04571	augustus_masked-scaffold2883-abinit-gene-0.2-mRNA-1	secreted protein
VFPPC_16631	secreted protein	--	--	--
VFPPC_16682	secreted protein	--	--	--
VFPPC_16699	secreted protein	--	--	--
VFPPC_16734	secreted protein	P123R_10437	augustus_masked-scaffold3076-abinit-gene-0.20-mRNA-1	secreted protein
VFPPC_16735	secreted protein	P123R_10434	augustus_masked-scaffold3076-abinit-gene-0.26-mRNA-1	secreted protein
VFPPC_16772	secreted protein	P123R_10980	augustus_masked-scaffold126-abinit-gene-0.26-mRNA-1	secreted protein
VFPPC_16773	secreted protein	P123R_11005	augustus_masked-scaffold126-abinit-gene-0.31-mRNA-1	secreted protein
VFPPC_16780	secreted protein	--	--	--
VFPPC_16782	secreted protein	P123R_03923	augustus_masked-scaffold2946-abinit-gene-0.24-mRNA-1	secreted protein
VFPPC_16783	secreted protein	--	--	--
VFPPC_16800	secreted protein	--	--	--
VFPPC_16817	secreted protein	P123R_03569	augustus_masked-scaffold338-abinit-gene-1.28-mRNA-1	secreted protein
VFPPC_16821	secreted protein	P123R_03090	augustus_masked-scaffold743-abinit-gene-1.19-mRNA-1	secreted protein
VFPPC_16832	secreted protein	P123R_03062	augustus_masked-scaffold743-abinit-gene-0.10-mRNA-1	secreted protein
VFPPC_16841	secreted protein	P123R_09561	augustus_masked-scaffold1230-abinit-gene-1.16-mRNA-1	secreted protein
VFPPC_16847	secreted protein	P123R_00760	augustus_masked-scaffold1003-abinit-gene-0.25-mRNA-1	secreted protein
VFPPC_16864	secreted protein	--	--	--
VFPPC_16870	secreted protein	P123R_02456	augustus_masked-scaffold2983-abinit-gene-0.18-mRNA-1	--
VFPPC_16888	secreted protein	--	--	--
VFPPC_16896	secreted protein	P123R_06360	augustus_masked-scaffold255-abinit-gene-1.34-mRNA-1	secreted protein
VFPPC_16897	secreted protein	P123R_06346	augustus_masked-scaffold255-abinit-gene-1.19-mRNA-1	secreted protein
VFPPC_16923	secreted protein	--	--	--
VFPPC_16927	secreted protein	P123R_05967	augustus_masked-scaffold1678-abinit-gene-0.11-mRNA-1	secreted protein
VFPPC_16930	secreted protein	--	--	--
VFPPC_16939	secreted protein	--	--	--
VFPPC_16940	secreted protein	P123R_10690	augustus_masked-scaffold252-abinit-gene-0.2-mRNA-1	secreted protein
VFPPC_16950	secreted protein	P123R_02350	snap_masked-scaffold424-abinit-gene-1.64-mRNA-1	--
VFPPC_16970	secreted protein	P123R_07298	augustus_masked-scaffold2276-abinit-gene-0.22-mRNA-1	--
VFPPC_16971	secreted protein	P123R_07288	augustus_masked-scaffold2276-abinit-gene-0.20-mRNA-1	secreted protein
VFPPC_16980	secreted protein	--	--	--
VFPPC_17000	secreted protein	P123R_02329	augustus_masked-scaffold424-abinit-gene-1.9-mRNA-1	secreted protein
VFPPC_17021	secreted protein	--	--	--
VFPPC_17022	secreted protein	--	--	--
VFPPC_17028	secreted protein	--	--	--
VFPPC_17033	secreted protein	--	--	--
VFPPC_17109	secreted protein	--	--	--
VFPPC_17142	secreted protein	--	--	--
VFPPC_17367	secreted protein	--	--	--
VFPPC_17395	secreted protein	--	--	--
VFPPC_17402	secreted protein	--	--	--
VFPPC_17410	secreted protein	--	--	--
VFPPC_17425	secreted protein	--	--	--
VFPPC_17442	secreted protein	--	--	--
VFPPC_17490	secreted protein	--	--	--
VFPPC_17503	secreted protein	--	--	--
VFPPC_17512	secreted protein	--	--	--
VFPPC_17537	secreted protein	P123R_11570	augustus_masked-scaffold1790-abinit-gene-2.22-mRNA-1	secreted protein
VFPPC_17561	secreted protein	--	--	--
VFPPC_17575	secreted protein	--	--	--
VFPPC_17588	secreted protein	P123R_00098	augustus_masked-scaffold353-abinit-gene-2.28-mRNA-1	secreted protein
VFPPC_17594	secreted protein	--	--	--
VFPPC_17600	secreted protein	--	--	--
VFPPC_17661	secreted protein	--	--	--
VFPPC_17665	secreted protein	--	--	--
VFPPC_17667	secreted protein	--	--	--
VFPPC_17675	secreted protein	--	--	--
VFPPC_17688	secreted protein	P123R_07038	augustus_masked-scaffold2268-abinit-gene-1.25-mRNA-1	secreted protein
VFPPC_17695	secreted protein	--	--	--
VFPPC_17719	secreted protein	--	--	--
VFPPC_17733	secreted protein	P123R_02658	augustus_masked-scaffold2405-abinit-gene-2.3-mRNA-1	secreted protein
VFPPC_17735	secreted protein	--	--	--
VFPPC_17737	secreted protein	--	--	--
VFPPC_17742	secreted protein	P123R_04006	augustus_masked-scaffold3053-abinit-gene-0.7-mRNA-1	secreted protein
VFPPC_17745	secreted protein	--	--	--
VFPPC_17765	secreted protein	P123R_05004	augustus_masked-scaffold303-abinit-gene-0.11-mRNA-1	secreted protein
VFPPC_17772	secreted protein	P123R_03032	augustus_masked-scaffold2086-abinit-gene-0.0-mRNA-1	secreted protein
VFPPC_17792	secreted protein	--	--	--
VFPPC_17795	secreted protein	--	--	--
VFPPC_17803	secreted protein	--	--	--
VFPPC_17809	secreted protein	P123R_03615	augustus_masked-scaffold293-abinit-gene-0.18-mRNA-1	--
VFPPC_17822	secreted protein	--	--	--
VFPPC_17824	secreted protein	--	--	--
VFPPC_17832	secreted protein	--	--	--
VFPPC_17839	secreted protein	P123R_03532	augustus_masked-scaffold3087-abinit-gene-0.8-mRNA-1	secreted protein
VFPPC_17854	secreted protein	--	--	--
VFPPC_17864	secreted protein	--	--	--
VFPPC_17870	secreted protein	--	--	--
VFPPC_17884	secreted protein	P123R_00249	augustus_masked-scaffold3004-abinit-gene-1.1-mRNA-1	secreted protein
VFPPC_17898	secreted protein	--	--	--
VFPPC_17912	secreted protein	P123R_04172	augustus_masked-scaffold2906-abinit-gene-1.29-mRNA-1	--
VFPPC_17916	secreted protein	P123R_02495	augustus_masked-scaffold58-abinit-gene-0.6-mRNA-1	secreted protein
VFPPC_17929	secreted protein	P123R_08811	augustus_masked-scaffold395-abinit-gene-1.8-mRNA-1	secreted protein
VFPPC_17939	secreted protein	--	--	--
VFPPC_17977	secreted protein	--	--	--
VFPPC_17978	secreted protein	--	--	--
VFPPC_17994	secreted protein	P123R_02207	augustus_masked-C404370-abinit-gene-0.1-mRNA-1	secreted protein
VFPPC_18000	secreted protein	--	--	--
VFPPC_18004	secreted protein	--	--	--
VFPPC_18008	secreted protein	--	--	--
VFPPC_18011	secreted protein	--	--	--
VFPPC_18019	secreted protein	--	--	--
VFPPC_18024	secreted protein	P123R_01063	augustus_masked-scaffold812-abinit-gene-5.14-mRNA-1	secreted protein
VFPPC_18036	secreted protein	--	--	--
VFPPC_18039	secreted protein	P123R_08035	augustus_masked-scaffold1640-abinit-gene-2.27-mRNA-1	secreted protein
VFPPC_18060	secreted protein	P123R_08459	augustus_masked-scaffold837-abinit-gene-0.2-mRNA-1	secreted protein
VFPPC_18072	secreted protein	--	--	--
VFPPC_18075	secreted protein	P123R_01481	augustus_masked-scaffold2079-abinit-gene-3.22-mRNA-1	secreted protein
VFPPC_18092	secreted protein	P123R_08263	augustus_masked-scaffold1806-abinit-gene-1.15-mRNA-1	secreted protein
VFPPC_18100	secreted protein	P123R_01125	augustus_masked-scaffold1885-abinit-gene-0.20-mRNA-1	secreted protein
VFPPC_18106	secreted protein	--	--	--
VFPPC_18128	secreted protein	--	--	--
VFPPC_18132	secreted protein	--	--	--
VFPPC_18145	secreted protein	--	--	--
VFPPC_18146	secreted protein	P123R_09151	augustus_masked-scaffold889-abinit-gene-1.1-mRNA-1	secreted protein
VFPPC_18187	secreted protein	--	--	--
VFPPC_18197	secreted protein	P123R_00734	augustus_masked-scaffold3054-abinit-gene-0.2-mRNA-1	--
VFPPC_18203	secreted protein	--	--	--
VFPPC_18206	secreted protein	--	--	--
VFPPC_18207	secreted protein	--	--	--
VFPPC_18229	secreted protein	P123R_03916	augustus_masked-scaffold2946-abinit-gene-0.5-mRNA-1	secreted protein
VFPPC_18237	secreted protein	--	--	--
VFPPC_18257	secreted protein	--	--	--
VFPPC_18282	secreted protein	--	--	--
VFPPC_18294	secreted protein	--	--	--
VFPPC_18301	secreted protein	--	--	--
VFPPC_18303	secreted protein	--	--	--
VFPPC_18334	secreted protein	--	--	--
VFPPC_18345	secreted protein	--	--	--
VFPPC_18351	secreted protein	--	--	--
VFPPC_18402	secreted protein	--	--	--
VFPPC_18412	secreted protein	--	--	--
VFPPC_18483	secreted protein	--	--	--
VFPPC_18494	secreted protein	--	--	--
VFPPC_18511	secreted protein	--	--	--
VFPPC_18532	secreted protein	--	--	--
VFPPC_18575	secreted protein	--	--	--
VFPPC_18585	secreted protein	--	--	--
VFPPC_18589	secreted protein	--	--	--
VFPPC_18591	secreted protein	--	--	--
VFPPC_18606	secreted protein	P123R_08099	augustus_masked-scaffold1529-abinit-gene-0.3-mRNA-1	--
VFPPC_18662	secreted protein	P123R_03770	augustus_masked-scaffold230-abinit-gene-1.5-mRNA-1	--
VFPPC_18682	secreted protein	P123R_05373	augustus_masked-scaffold1858-abinit-gene-6.22-mRNA-1	secreted protein
VFPPC_18684	secreted protein	--	--	--
VFPPC_18686	secreted protein	--	--	--
VFPPC_18711	secreted protein	--	--	--
VFPPC_18723	secreted protein	--	--	--
VFPPC_18725	secreted protein	--	--	--
VFPPC_18730	secreted protein	--	--	--
VFPPC_18733	secreted protein	--	--	--
VFPPC_18751	secreted protein	P123R_09994	augustus_masked-scaffold445-abinit-gene-0.2-mRNA-1	secreted protein
VFPPC_18754	secreted protein	--	--	--
VFPPC_18766	secreted protein	P123R_01932	augustus_masked-scaffold983-abinit-gene-2.19-mRNA-1	secreted protein
VFPPC_00004	--	P123R_00205	augustus_masked-scaffold2704-abinit-gene-0.0-mRNA-1	secreted protein
VFPPC_00019	--	P123R_08388	augustus_masked-scaffold2457-abinit-gene-0.4-mRNA-1	secreted protein
VFPPC_00182	--	P123R_07157	augustus_masked-scaffold228-abinit-gene-2.16-mRNA-1	secreted protein
VFPPC_01097	--	P123R_07624	augustus_masked-scaffold1082-abinit-gene-2.0-mRNA-1	secreted protein
VFPPC_01623	--	P123R_05913	augustus_masked-scaffold2535-abinit-gene-3.3-mRNA-1	secreted protein
VFPPC_01658	--	P123R_05395	augustus_masked-scaffold1858-abinit-gene-7.0-mRNA-1	secreted protein
VFPPC_01673	--	P123R_05384	augustus_masked-scaffold1858-abinit-gene-6.15-mRNA-1	secreted protein
VFPPC_02057	--	P123R_02185	augustus_masked-scaffold2909-abinit-gene-3.8-mRNA-1	secreted protein
VFPPC_02140	--	P123R_02112	augustus_masked-scaffold2909-abinit-gene-0.24-mRNA-1	secreted protein
VFPPC_02222	--	P123R_04662	augustus_masked-scaffold1081-abinit-gene-0.1-mRNA-1	secreted protein
VFPPC_02332	--	P123R_03350	augustus_masked-scaffold2216-abinit-gene-1.0-mRNA-1	secreted protein
VFPPC_02460	--	P123R_07410	augustus_masked-scaffold1136-abinit-gene-0.20-mRNA-1	secreted protein
VFPPC_02737	--	P123R_05514	augustus_masked-scaffold542-abinit-gene-1.29-mRNA-1	secreted protein
VFPPC_02867	--	P123R_09447	augustus_masked-scaffold2426-abinit-gene-0.22-mRNA-1	secreted protein
VFPPC_03064	--	P123R_11601	augustus_masked-scaffold1790-abinit-gene-3.19-mRNA-1	secreted protein
VFPPC_03314	--	P123R_04781	augustus_masked-scaffold48-abinit-gene-3.18-mRNA-1	secreted protein
VFPPC_03576	--	P123R_10904	snap_masked-scaffold1672-abinit-gene-2.55-mRNA-1	secreted protein
VFPPC_03665	--	P123R_10115	augustus_masked-scaffold3137-abinit-gene-0.22-mRNA-1	secreted protein
VFPPC_03676	--	P123R_10123	augustus_masked-scaffold3137-abinit-gene-0.3-mRNA-1	secreted protein
VFPPC_03694	--	P123R_07655	augustus_masked-scaffold2211-abinit-gene-0.0-mRNA-1	secreted protein
VFPPC_03695	--	P123R_07654	augustus_masked-scaffold2211-abinit-gene-0.1-mRNA-1	secreted protein
VFPPC_03990	--	P123R_06088	augustus_masked-scaffold730-abinit-gene-1.28-mRNA-1	secreted protein
VFPPC_04079	--	P123R_01709	augustus_masked-scaffold598-abinit-gene-0.8-mRNA-1	secreted protein
VFPPC_04150	--	P123R_05930	augustus_masked-scaffold2796-abinit-gene-0.4-mRNA-1	secreted protein
VFPPC_04213	--	P123R_12012	augustus_masked-scaffold10-abinit-gene-0.21-mRNA-1	secreted protein
VFPPC_04284	--	P123R_04040	augustus_masked-scaffold3053-abinit-gene-1.15-mRNA-1	secreted protein
VFPPC_04285	--	P123R_04043	augustus_masked-scaffold3053-abinit-gene-1.14-mRNA-1	secreted protein
VFPPC_04335	--	P123R_04026	augustus_masked-scaffold3053-abinit-gene-0.4-mRNA-1	secreted protein
VFPPC_04355	--	P123R_10407	augustus_masked-scaffold1135-abinit-gene-0.17-mRNA-1	secreted protein
VFPPC_04501	--	P123R_11691	augustus_masked-scaffold856-abinit-gene-1.13-mRNA-1	secreted protein
VFPPC_04687	--	P123R_01221	augustus_masked-scaffold2622-abinit-gene-1.26-mRNA-1	secreted protein
VFPPC_04986	--	P123R_10766	augustus_masked-scaffold895-abinit-gene-0.30-mRNA-1	secreted protein
VFPPC_05112	--	P123R_08894	augustus_masked-scaffold51-abinit-gene-0.2-mRNA-1	secreted protein
VFPPC_05158	--	P123R_03971	augustus_masked-scaffold2097-abinit-gene-1.6-mRNA-1	secreted protein
VFPPC_05278	--	P123R_05707	augustus_masked-scaffold237-abinit-gene-3.6-mRNA-1	secreted protein
VFPPC_05356	--	P123R_00260	augustus_masked-scaffold964-abinit-gene-0.9-mRNA-1	secreted protein
VFPPC_05470	--	P123R_00639	augustus_masked-scaffold2931-abinit-gene-0.1-mRNA-1	secreted protein
VFPPC_05736	--	P123R_02754	augustus_masked-scaffold2037-abinit-gene-0.11-mRNA-1	secreted protein
VFPPC_05832	--	P123R_03447	augustus_masked-scaffold1260-abinit-gene-2.7-mRNA-1	secreted protein
VFPPC_05856	--	P123R_03437	augustus_masked-scaffold1260-abinit-gene-2.23-mRNA-1	secreted protein
VFPPC_05858	--	P123R_03435	augustus_masked-scaffold1260-abinit-gene-2.25-mRNA-1	secreted protein
VFPPC_05957	--	P123R_04438	augustus_masked-scaffold2997-abinit-gene-1.34-mRNA-1	secreted protein
VFPPC_06038	--	P123R_03146	augustus_masked-scaffold1893-abinit-gene-1.25-mRNA-1	secreted protein
VFPPC_06143	--	P123R_08799	augustus_masked-scaffold395-abinit-gene-0.14-mRNA-1	secreted protein
VFPPC_06182	--	P123R_03820	augustus_masked-scaffold965-abinit-gene-0.10-mRNA-1	secreted protein
VFPPC_06249	--	P123R_06419	augustus_masked-scaffold3136-abinit-gene-1.3-mRNA-1	secreted protein
VFPPC_06939	--	P123R_11835	augustus_masked-scaffold2809-abinit-gene-0.15-mRNA-1	secreted protein
VFPPC_07094	--	P123R_02880	augustus_masked-scaffold3010-abinit-gene-0.6-mRNA-1	secreted protein
VFPPC_07142	--	P123R_08354	augustus_masked-scaffold1806-abinit-gene-4.5-mRNA-1	secreted protein
VFPPC_07282	--	P123R_01140	augustus_masked-scaffold1885-abinit-gene-0.3-mRNA-1	secreted protein
VFPPC_07447	--	P123R_09649	augustus_masked-scaffold2482-abinit-gene-0.8-mRNA-1	secreted protein
VFPPC_07515	--	P123R_09718	augustus_masked-scaffold2482-abinit-gene-2.32-mRNA-1	secreted protein
VFPPC_07570	--	P123R_09756	augustus_masked-scaffold2482-abinit-gene-4.20-mRNA-1	secreted protein
VFPPC_07764	--	P123R_11342	augustus_masked-scaffold721-abinit-gene-2.16-mRNA-1	secreted protein
VFPPC_07773	--	P123R_11333	augustus_masked-scaffold721-abinit-gene-2.5-mRNA-1	secreted protein
VFPPC_08189	--	P123R_04285	augustus_masked-scaffold2381-abinit-gene-2.17-mRNA-1	secreted protein
VFPPC_08205	--	P123R_03536	augustus_masked-scaffold3087-abinit-gene-0.5-mRNA-1	secreted protein
VFPPC_08221	--	P123R_03526	augustus_masked-scaffold3087-abinit-gene-0.26-mRNA-1	secreted protein
VFPPC_08347	--	P123R_06548	augustus_masked-scaffold498-abinit-gene-4.21-mRNA-1	secreted protein
VFPPC_08413	--	P123R_06482	augustus_masked-scaffold498-abinit-gene-2.3-mRNA-1	secreted protein
VFPPC_08581	--	P123R_03612	augustus_masked-scaffold293-abinit-gene-0.19-mRNA-1	secreted protein
VFPPC_08586	--	P123R_03605	augustus_masked-scaffold293-abinit-gene-0.23-mRNA-1	secreted protein
VFPPC_08595	--	P123R_03619	augustus_masked-scaffold293-abinit-gene-1.5-mRNA-1	secreted protein
VFPPC_08667	--	P123R_05740	augustus_masked-scaffold3008-abinit-gene-0.17-mRNA-1	secreted protein
VFPPC_08706	--	P123R_08133	augustus_masked-scaffold96-abinit-gene-0.10-mRNA-1	secreted protein
VFPPC_08876	--	P123R_07977	augustus_masked-scaffold1640-abinit-gene-1.27-mRNA-1	secreted protein
VFPPC_08963	--	P123R_08058	augustus_masked-scaffold1640-abinit-gene-3.13-mRNA-1	secreted protein
VFPPC_09078	--	P123R_00960	augustus_masked-scaffold812-abinit-gene-2.1-mRNA-1	secreted protein
VFPPC_09263	--	P123R_00781	augustus_masked-scaffold3084-abinit-gene-0.5-mRNA-1	secreted protein
VFPPC_09287	--	P123R_09123	augustus_masked-scaffold889-abinit-gene-0.13-mRNA-1	secreted protein
VFPPC_09326	--	P123R_09166	augustus_masked-scaffold889-abinit-gene-1.26-mRNA-1	secreted protein
VFPPC_09597	--	P123R_06814	augustus_masked-scaffold1011-abinit-gene-4.4-mRNA-1	secreted protein
VFPPC_09641	--	P123R_03738	augustus_masked-scaffold3033-abinit-gene-0.23-mRNA-1	secreted protein
VFPPC_09673	--	P123R_02215	augustus_masked-scaffold3041-abinit-gene-0.4-mRNA-1	secreted protein
VFPPC_09894	--	P123R_07784	augustus_masked-scaffold323-abinit-gene-1.9-mRNA-1	secreted protein
VFPPC_09923	--	P123R_10624	augustus_masked-scaffold3001-abinit-gene-0.10-mRNA-1	secreted protein
VFPPC_10095	--	P123R_03086	augustus_masked-scaffold743-abinit-gene-1.10-mRNA-1	secreted protein
VFPPC_10190	--	P123R_01260	augustus_masked-scaffold427-abinit-gene-0.27-mRNA-1	secreted protein
VFPPC_10249	--	P123R_06339	augustus_masked-scaffold255-abinit-gene-1.17-mRNA-1	secreted protein
VFPPC_10255	--	P123R_06363	augustus_masked-scaffold255-abinit-gene-1.11-mRNA-1	secreted protein
VFPPC_10336	--	P123R_06673	augustus_masked-scaffold2624-abinit-gene-1.9-mRNA-1	secreted protein
VFPPC_10581	--	P123R_00221	augustus_masked-scaffold3138-abinit-gene-0.1-mRNA-1	secreted protein
VFPPC_10590	--	P123R_04962	augustus_masked-scaffold3075-abinit-gene-0.8-mRNA-1	secreted protein
VFPPC_10777	--	P123R_09811	augustus_masked-scaffold2592-abinit-gene-0.10-mRNA-1	secreted protein
VFPPC_11044	--	P123R_05995	augustus_masked-scaffold1678-abinit-gene-1.22-mRNA-1	secreted protein
VFPPC_11120	--	P123R_07335	augustus_masked-scaffold3072-abinit-gene-0.16-mRNA-1	secreted protein
VFPPC_11162	--	P123R_08818	augustus_masked-scaffold197-abinit-gene-0.0-mRNA-1	secreted protein
VFPPC_11206	--	P123R_11944	augustus_masked-scaffold2051-abinit-gene-0.2-mRNA-1	secreted protein
VFPPC_11490	--	P123R_03894	augustus_masked-scaffold2013-abinit-gene-0.1-mRNA-1	secreted protein
VFPPC_11491	--	P123R_08959	augustus_masked-scaffold1816-abinit-gene-0.1-mRNA-1	secreted protein
VFPPC_11687	--	P123R_07240	augustus_masked-scaffold1259-abinit-gene-0.28-mRNA-1	secreted protein
VFPPC_11698	--	P123R_07241	augustus_masked-scaffold1259-abinit-gene-0.19-mRNA-1	secreted protein
VFPPC_11774	--	P123R_02017	augustus_masked-scaffold3122-abinit-gene-0.8-mRNA-1	secreted protein
VFPPC_11936	--	P123R_02922	augustus_masked-scaffold3086-abinit-gene-0.6-mRNA-1	secreted protein
VFPPC_12036	--	P123R_07679	augustus_masked-C402374-abinit-gene-0.0-mRNA-1	secreted protein
VFPPC_12611	--	P123R_03907	augustus_masked-scaffold1368-abinit-gene-0.0-mRNA-1	secreted protein
VFPPC_13275	--	P123R_07438	augustus_masked-scaffold1136-abinit-gene-1.1-mRNA-1	secreted protein
VFPPC_13336	--	P123R_05576	augustus_masked-scaffold542-abinit-gene-3.29-mRNA-1	secreted protein
VFPPC_13342	--	P123R_05580	augustus_masked-scaffold542-abinit-gene-3.22-mRNA-1	secreted protein
VFPPC_13412	--	P123R_03708	augustus_masked-scaffold81-abinit-gene-0.13-mRNA-1	secreted protein
VFPPC_13641	--	P123R_02606	augustus_masked-scaffold2405-abinit-gene-0.3-mRNA-1	secreted protein
VFPPC_13662	--	P123R_01578	augustus_masked-scaffold1823-abinit-gene-1.9-mRNA-1	secreted protein
VFPPC_13796	--	P123R_05667	augustus_masked-scaffold237-abinit-gene-2.10-mRNA-1	secreted protein
VFPPC_13892	--	P123R_06169	augustus_masked-scaffold2293-abinit-gene-1.9-mRNA-1	secreted protein
VFPPC_13936	--	P123R_03111	augustus_masked-scaffold1893-abinit-gene-0.5-mRNA-1	secreted protein
VFPPC_13949	--	P123R_03180	augustus_masked-scaffold1893-abinit-gene-2.3-mRNA-1	secreted protein
VFPPC_13989	--	P123R_06406	augustus_masked-scaffold3136-abinit-gene-1.4-mRNA-1	secreted protein
VFPPC_13994	--	P123R_06384	augustus_masked-scaffold3136-abinit-gene-0.15-mRNA-1	secreted protein
VFPPC_14070	--	P123R_06176	augustus_masked-scaffold2729-abinit-gene-0.0-mRNA-1	secreted protein
VFPPC_14109	--	P123R_07485	augustus_masked-scaffold1947-abinit-gene-0.13-mRNA-1	secreted protein
VFPPC_14840	--	P123R_10663	augustus_masked-scaffold355-abinit-gene-0.0-mRNA-1	secreted protein
VFPPC_14870	--	P123R_02419	augustus_masked-scaffold177-abinit-gene-0.13-mRNA-1	secreted protein
VFPPC_15002	--	P123R_08167	augustus_masked-scaffold96-abinit-gene-1.19-mRNA-1	secreted protein
VFPPC_15248	--	P123R_06054	augustus_masked-scaffold730-abinit-gene-0.14-mRNA-1	secreted protein
VFPPC_15746	--	P123R_12037	snap_masked-scaffold10-abinit-gene-1.26-mRNA-1	secreted protein
VFPPC_16322	--	P123R_02509	augustus_masked-scaffold58-abinit-gene-1.13-mRNA-1	secreted protein
VFPPC_16355	--	P123R_02017	augustus_masked-scaffold3122-abinit-gene-0.8-mRNA-1	secreted protein
VFPPC_16527	--	P123R_08541	augustus_masked-scaffold3040-abinit-gene-0.17-mRNA-1	secreted protein
VFPPC_16891	--	P123R_01262	augustus_masked-scaffold427-abinit-gene-0.14-mRNA-1	secreted protein
VFPPC_16972	--	P123R_07287	augustus_masked-scaffold2276-abinit-gene-0.16-mRNA-1	secreted protein
VFPPC_17611	--	P123R_07246	augustus_masked-scaffold1259-abinit-gene-1.10-mRNA-1	secreted protein
VFPPC_18035	--	P123R_07742	augustus_masked-scaffold2682-abinit-gene-1.19-mRNA-1	secreted protein
VFPPC_18405	--	P123R_07299	augustus_masked-scaffold2276-abinit-gene-0.9-mRNA-1	secreted protein
VFPPC_18719	--	P123R_10356	augustus_masked-scaffold2508-abinit-gene-4.46-mRNA-1	secreted protein
VFPPC_18732	--	P123R_10284	augustus_masked-scaffold2508-abinit-gene-2.25-mRNA-1	secreted protein
VFPPC_18772	--	P123R_01879	augustus_masked-scaffold983-abinit-gene-0.21-mRNA-1	secreted protein
VFPPC_12180	--	P123R_01117 P123R_03267	augustus_masked-scaffold2874-abinit-gene-0.0-mRNA-1 augustus_masked-scaffold2944-abinit-gene-0.0-mRNA-1	-- --
VFPPC_13080	--	P123R_09247 P123R_06110	augustus_masked-scaffold554-abinit-gene-0.12-mRNA-1 augustus_masked-scaffold510-abinit-gene-0.0-mRNA-1	-- --
VFPPC_13478	--	P123R_04014 P123R_02850	augustus_masked-scaffold3053-abinit-gene-0.21-mRNA-1 augustus_masked-scaffold464-abinit-gene-2.6-mRNA-1	-- --
VFPPC_15762	--	P123R_04014 P123R_02850	augustus_masked-scaffold3053-abinit-gene-0.21-mRNA-1 augustus_masked-scaffold464-abinit-gene-2.6-mRNA-1	-- --
VFPPC_16954	--	P123R_01117 P123R_03267	augustus_masked-scaffold2874-abinit-gene-0.0-mRNA-1 augustus_masked-scaffold2944-abinit-gene-0.0-mRNA-1	-- --
VFPPC_00012	--	--	--	--
VFPPC_00035	--	--	--	--
VFPPC_00064	--	--	--	--
VFPPC_00073	--	--	--	--
VFPPC_00075	--	--	--	--
VFPPC_00080	--	--	--	--
VFPPC_00093	--	--	--	--
VFPPC_00097	--	--	--	--
VFPPC_00104	--	--	--	--
VFPPC_00108	--	--	--	--
VFPPC_00155	--	--	--	--
VFPPC_00156	--	--	--	--
VFPPC_00162	--	--	--	--
VFPPC_00168	--	--	--	--
VFPPC_00201	--	--	--	--
VFPPC_00209	--	--	--	--
VFPPC_00222	--	--	--	--
VFPPC_00225	--	--	--	--
VFPPC_00230	--	--	--	--
VFPPC_00260	--	--	--	--
VFPPC_00279	--	--	--	--
VFPPC_00293	--	--	--	--
VFPPC_00302	--	--	--	--
VFPPC_00323	--	--	--	--
VFPPC_00330	--	--	--	--
VFPPC_00338	--	--	--	--
VFPPC_00365	--	--	--	--
VFPPC_00368	--	--	--	--
VFPPC_00371	--	--	--	--
VFPPC_00396	--	--	--	--
VFPPC_00398	--	--	--	--
VFPPC_00428	--	--	--	--
VFPPC_00432	--	--	--	--
VFPPC_00441	--	--	--	--
VFPPC_00473	--	--	--	--
VFPPC_00496	--	--	--	--
VFPPC_00505	--	--	--	--
VFPPC_00515	--	--	--	--
VFPPC_00536	--	--	--	--
VFPPC_00537	--	--	--	--
VFPPC_00617	--	--	--	--
VFPPC_00685	--	--	--	--
VFPPC_00701	--	--	--	--
VFPPC_00717	--	--	--	--
VFPPC_00743	--	--	--	--
VFPPC_00745	--	--	--	--
VFPPC_00755	--	--	--	--
VFPPC_00759	--	--	--	--
VFPPC_00761	--	--	--	--
VFPPC_00776	--	--	--	--
VFPPC_00777	--	--	--	--
VFPPC_00797	--	--	--	--
VFPPC_00800	--	--	--	--
VFPPC_00817	--	--	--	--
VFPPC_00820	--	--	--	--
VFPPC_00860	--	--	--	--
VFPPC_00871	--	--	--	--
VFPPC_00883	--	--	--	--
VFPPC_00884	--	--	--	--
VFPPC_00911	--	--	--	--
VFPPC_00935	--	--	--	--
VFPPC_00967	--	--	--	--
VFPPC_00991	--	--	--	--
VFPPC_00998	--	--	--	--
VFPPC_01025	--	--	--	--
VFPPC_01043	--	--	--	--
VFPPC_01055	--	--	--	--
VFPPC_01062	--	--	--	--
VFPPC_01070	--	--	--	--
VFPPC_01123	--	--	--	--
VFPPC_01124	--	--	--	--
VFPPC_01145	--	--	--	--
VFPPC_01152	--	--	--	--
VFPPC_01156	--	--	--	--
VFPPC_01178	--	--	--	--
VFPPC_01215	--	--	--	--
VFPPC_01216	--	--	--	--
VFPPC_01253	--	--	--	--
VFPPC_01256	--	--	--	--
VFPPC_01284	--	--	--	--
VFPPC_01347	--	--	--	--
VFPPC_01358	--	--	--	--
VFPPC_01360	--	--	--	--
VFPPC_01367	--	--	--	--
VFPPC_01368	--	--	--	--
VFPPC_01400	--	--	--	--
VFPPC_01404	--	--	--	--
VFPPC_01405	--	--	--	--
VFPPC_01411	--	--	--	--
VFPPC_01424	--	--	--	--
VFPPC_01427	--	--	--	--
VFPPC_01432	--	--	--	--
VFPPC_01435	--	--	--	--
VFPPC_01456	--	--	--	--
VFPPC_01469	--	--	--	--
VFPPC_01471	--	--	--	--
VFPPC_01488	--	--	--	--
VFPPC_01495	--	--	--	--
VFPPC_01499	--	--	--	--
VFPPC_01505	--	--	--	--
VFPPC_01517	--	--	--	--
VFPPC_01538	--	--	--	--
VFPPC_01543	--	--	--	--
VFPPC_01550	--	--	--	--
VFPPC_01622	--	--	--	--
VFPPC_01626	--	--	--	--
VFPPC_01629	--	--	--	--
VFPPC_01633	--	--	--	--
VFPPC_01643	--	--	--	--
VFPPC_01692	--	--	--	--
VFPPC_01710	--	--	--	--
VFPPC_01720	--	--	--	--
VFPPC_01739	--	--	--	--
VFPPC_01743	--	--	--	--
VFPPC_01785	--	--	--	--
VFPPC_01786	--	--	--	--
VFPPC_01796	--	--	--	--
[truncated: 14,257 more rows]

## Sheet: S8
Supplementary Table S8. KOG annotations of all genes and secreted proteins in eight fungal strains. The P-values were calculated by the binomial test.
			Gene_Count																								Gene_Proportion
Cluster	ClusterAnnotation	Category	PC170_All	PC170_secreted	P-value	PC123_All	PC123_secreted	P-value	MA_All	MA_secreted	P-value	UV_All	UV_secreted	P-value	BB_All	BB_secreted	P-value	PL_All	PL_secreted	P-value	TR_All	TR_secreted	P-value	FO_All	FO_secreted	P-value	PC170_All	PC170_secreted	PC123_All	PC123_secreted	MA_All	MA_secreted	UV_All	UV_secreted	BB_All	BB_secreted	PL_All	PL_secreted	TR_All	TR_secreted	FO_All	FO_secreted
J	Translation, ribosomal structure and biogenesis	information storage and processing	493	14	1	485	9	1	470	14	1	435	13	1	471	13	1	462	15	1	460	7	1	527	12	1	0.0347	0.001	0.0412	0.0008	0.0477	0.0014	0.0516	0.0015	0.0454	0.0013	0.0392	0.0013	0.0505	0.0008	0.0298	0.0007
A	RNA processing and modification		396	9	1	388	6	1	388	4	1	366	8	1	390	6	1	372	8	1	382	4	1	397	5	1	0.0279	0.0006	0.0329	0.0005	0.0394	0.0004	0.0434	0.0009	0.0376	0.0006	0.0316	0.0007	0.0419	0.0004	0.0224	0.0003
K	Transcription		717	15	1	686	13	1	578	13	1	521	7	1	606	9	1	577	12	1	585	9	1	765	10	1	0.0505	0.0011	0.0582	0.0011	0.0587	0.0013	0.0618	0.0008	0.0585	0.0009	0.049	0.001	0.0642	0.001	0.0432	0.0006
L	Replication, recombination and repair		554	7	1	375	7	1	338	8	1	298	3	1	360	8	1	351	4	1	325	4	1	485	10	1	0.039	0.0005	0.0318	0.0006	0.0343	0.0008	0.0354	0.0004	0.0347	0.0008	0.0298	0.0003	0.0357	0.0004	0.0274	0.0006
B	Chromatin structure and dynamics		358	15	1	318	10	1	251	7	1	197	4	1	253	3	1	227	6	1	236	6	1	296	9	1	0.0252	0.0011	0.027	0.0008	0.0255	0.0007	0.0234	0.0005	0.0244	0.0003	0.0193	0.0005	0.0259	0.0007	0.0167	0.0005
D	Cell cycle control, cell division, chromosome partitioning	cellular processes and signaling	490	13	1	426	8	1	430	11	1	388	12	1	429	8	1	412	9	1	411	10	1	519	12	1	0.0345	0.0009	0.0362	0.0007	0.0437	0.0011	0.046	0.0014	0.0414	0.0008	0.035	0.0008	0.0451	0.0011	0.0293	0.0007
Y	Nuclear structure		145	8	0.998	131	5	0.9999	78	4	0.9794	49	1	0.9929	82	1	1	63	3	0.9852	67	2	0.9914	99	6	0.9556	0.0102	0.0006	0.0111	0.0004	0.0079	0.0004	0.0058	0.0001	0.0079	0.0001	0.0053	0.0003	0.0074	0.0002	0.0056	0.0003
V	Defense mechanisms		155	28	0.02411	143	26	0.03953	102	17	0.05916	91	9	0.5158	134	27	0.01367	120	17	0.2673	120	14	0.2791	197	25	0.1874	0.0109	0.002	0.0121	0.0022	0.0104	0.0017	0.0108	0.0011	0.0129	0.0026	0.0102	0.0014	0.0132	0.0015	0.0111	0.0014
T	Signal transduction mechanisms		1021	73	1	933	65	1	786	40	1	617	23	1	812	37	1	799	50	1	749	41	1	1074	70	1	0.0719	0.0051	0.0792	0.0055	0.0798	0.0041	0.0732	0.0027	0.0783	0.0036	0.0678	0.0042	0.0822	0.0045	0.0607	0.004
M	Cell wall/membrane/envelope biogenesis		253	37	0.1532	234	30	0.5196	147	27	0.006381	100	17	0.0145	158	30	0.0216	159	34	0.0005492	142	25	0.002653	246	46	8.589e-05	0.0178	0.0026	0.0199	0.0025	0.0149	0.0027	0.0119	0.002	0.0152	0.0029	0.0135	0.0029	0.0156	0.0027	0.0139	0.0026
N	Cell motility		10	0	1	10	0	1	9	0	1	9	0	1	9	0	1	10	0	1	9	0	1	9	1	0.632	0.0007	0	0.0008	0	0.0009	0	0.0011	0	0.0009	0	0.0008	0	0.001	0	0.0005	0.0001
Z	Cytoskeleton		384	9	1	342	12	1	285	8	1	229	1	1	302	4	1	270	5	1	270	4	1	340	11	1	0.027	0.0006	0.029	0.001	0.0289	0.0008	0.0272	0.0001	0.0291	0.0004	0.0229	0.0004	0.0296	0.0004	0.0192	0.0006
W	Extracellular structures		21	6	0.0367	20	3	0.4794	21	7	0.006023	16	2	0.4638	19	5	0.09127	18	6	0.01522	21	5	0.04743	27	5	0.1478	0.0015	0.0004	0.0017	0.0003	0.0021	0.0007	0.0019	0.0002	0.0018	0.0005	0.0015	0.0005	0.0023	0.0005	0.0015	0.0003
U	Intracellular trafficking, secretion, and vesicular transport		733	39	1	687	37	1	631	29	1	550	29	0.9999	682	34	1	625	31	1	603	28	1	742	30	1	0.0516	0.0027	0.0583	0.0031	0.0641	0.0029	0.0653	0.0034	0.0658	0.0033	0.0531	0.0026	0.0662	0.0031	0.0419	0.0017
O	Posttranslational modification, protein turnover, chaperones		941	152	0.0003261	898	120	0.3104	809	127	5.535e-05	650	79	0.01901	840	147	0.0001337	754	113	0.007687	736	75	0.3585	967	117	0.06212	0.0662	0.0107	0.0762	0.0102	0.0821	0.0129	0.0771	0.0094	0.081	0.0142	0.064	0.0096	0.0807	0.0082	0.0546	0.0066
C	Energy production and conversion	metabolism	492	46	0.9836	492	29	1	400	25	0.9997	282	11	0.9999	379	31	0.9989	427	41	0.9472	381	25	0.9888	695	46	0.9999	0.0346	0.0032	0.0418	0.0025	0.0406	0.0025	0.0335	0.0013	0.0366	0.003	0.0363	0.0035	0.0418	0.0027	0.0392	0.0026
G	Carbohydrate transport and metabolism		735	129	2.45e-05	713	110	0.02112	515	75	0.01025	362	43	0.08776	528	93	0.001616	604	91	0.01332	506	79	2.196e-05	981	121	0.03764	0.0517	0.0091	0.0605	0.0093	0.0523	0.0076	0.043	0.0051	0.0509	0.009	0.0513	0.0077	0.0555	0.0087	0.0554	0.0068
E	Amino acid transport and metabolism		538	39	1	529	33	1	425	35	0.98	307	21	0.9648	428	40	0.9925	429	32	0.9991	354	17	0.9998	685	47	0.9996	0.0379	0.0027	0.0449	0.0028	0.0432	0.0036	0.0364	0.0025	0.0413	0.0039	0.0364	0.0027	0.0388	0.0019	0.0387	0.0027
F	Nucleotide transport and metabolism		172	10	0.9985	172	6	1	160	9	0.9945	130	6	0.9884	148	8	0.9993	163	13	0.9612	156	7	0.9951	203	8	0.9998	0.0121	0.0007	0.0146	0.0005	0.0162	0.0009	0.0154	0.0007	0.0143	0.0008	0.0138	0.0011	0.0171	0.0008	0.0115	0.0005
H	Coenzyme transport and metabolism		136	5	0.9999	140	4	1	121	3	0.9999	96	9	0.5821	125	8	0.9944	131	4	0.9999	106	4	0.9939	171	11	0.9755	0.0096	0.0004	0.0119	0.0003	0.0123	0.0003	0.0114	0.0011	0.0121	0.0008	0.0111	0.0003	0.0116	0.0004	0.0097	0.0006
I	Lipid transport and metabolism		897	65	1	883	65	1	665	49	0.9996	433	32	0.9549	686	61	0.9997	680	58	0.9984	618	38	0.9939	1057	81	0.9993	0.0632	0.0046	0.075	0.0055	0.0675	0.005	0.0514	0.0038	0.0662	0.0059	0.0577	0.0049	0.0678	0.0042	0.0597	0.0046
P	Inorganic ion transport and metabolism		411	25	1	372	22	1	284	22	0.9769	188	11	0.9762	323	26	0.9982	304	22	0.9974	252	13	0.9972	432	29	0.9975	0.0289	0.0018	0.0316	0.0019	0.0288	0.0022	0.0223	0.0013	0.0312	0.0025	0.0258	0.0019	0.0276	0.0014	0.0244	0.0016
Q	Secondary metabolites biosynthesis, transport and catabolism		587	58	0.9713	572	54	0.9944	425	41	0.8563	217	23	0.3431	455	62	0.3744	464	55	0.5538	420	39	0.6476	926	84	0.9336	0.0413	0.0041	0.0486	0.0046	0.0432	0.0042	0.0258	0.0027	0.0439	0.006	0.0394	0.0047	0.0461	0.0043	0.0523	0.0047
R	General function prediction only	poorly characterized	2203	164	1	2000	141	1	1632	93	1	1183	66	1	1695	108	1	1850	126	1	1601	90	1	2648	211	1	0.1551	0.0115	0.1698	0.012	0.1657	0.0094	0.1404	0.0078	0.1635	0.0104	0.1571	0.0107	0.1756	0.0099	0.1495	0.0119
S	Function unknown		578	31	1	537	27	1	494	27	1	436	25	0.9987	524	24	1	476	24	1	511	22	1	562	41	0.9942	0.0407	0.0022	0.0456	0.0023	0.0502	0.0027	0.0517	0.003	0.0506	0.0023	0.0404	0.002	0.0561	0.0024	0.0317	0.0023
X	other		992	114	0.7973	861	94	0.9557	659	73	0.5414	513	54	0.2614	719	75	0.9855	732	77	0.8999	675	60	0.7901	1030	93	0.9481	0.0698	0.008	0.0731	0.008	0.0669	0.0074	0.0609	0.0064	0.0694	0.0072	0.0621	0.0065	0.0741	0.0066	0.0582	0.0053

## Sheet: S9
Supplementary Table S9. List of 39 fungal strains using in this study.
Strain	Order; Family; Genus	Lifestyle	Reference	Data
Pochonia chlamydosporia 170	Hypocreales; Clavicipitaceae; Pochonia	nematode-egg parasite, endophyte, saprophyte	Lin et al. 2015	LSBJ00000000 (LSBJ02000000)
Pochonia chlamydosporia 123	Hypocreales; Clavicipitaceae; Pochonia	nematode-egg parasite, endophyte, saprophyte	Larriba et al. 2014	AOSW00000000.1(NCBI accession); http://www.fungalinteractions.org/index.php/en/genome
Metarhizium acridum	Hypocreales; Clavicipitaceae; Metarhizium	entomopathogenic fungus	Gao et al. 2011	http://genome.jgi.doe.gov/Metac1/Metac1.home.html
Metarhizium album	Hypocreales; Clavicipitaceae; Metarhizium	entomopathogenic fungus	Hu et al. 2014	AZHE00000000 (NCBI accession)
Metarhizium anisopliae	Hypocreales; Clavicipitaceae; Metarhizium	entomopathogenic fungus	Hu et al. 2014	AZNF00000000 (NCBI accession)
Metarhizium brunneum	Hypocreales; Clavicipitaceae; Metarhizium	entomopathogenic fungus	Hu et al. 2014	AZNG00000000 (NCBI accession)
Metarhizium guizhouense	Hypocreales; Clavicipitaceae; Metarhizium	entomopathogenic fungus	Hu et al. 2014	AZNH00000000 (NCBI accession)
Metarhizium majus	Hypocreales; Clavicipitaceae; Metarhizium	entomopathogenic fungus	Hu et al. 2014	AZNE00000000 (NCBI accession)
Metarhizium robertsii	Hypocreales; Clavicipitaceae; Metarhizium	entomopathogenic fungus	Hu et al. 2014	ADNJ02000000 (NCBI accession)
Claviceps purpurea	Hypocreales; Clavicipitaceae; Claviceps	plant pathogen	Schardl et al. multi-genome analysis of the Clavicipitaceae reveals dynamics of alkaloid loci. PLoS genetics. 2013,9(2):e1003323.	CAGA00000000.1 (NCBI accession)
Ustilaginoidea virens UV-8b	Hypocreales; Hypocreales incertae sedis; Ustilaginoidea	plant pathogen	Zhang et al. 2014	ftp://ftp.ensemblgenomes.org/pub/fungi/release-31/fasta/fungi_ascomycota1_collection/ustilaginoidea_virens/
Tolypocladium ophioglossoides	Hypocreales; Ophiocordycipitaceae; Tolypocladium	truffle-parasite	Quandt et al. The genome of the truffle-parasite Tolypocladium ophioglossoides and the evolution of antifungal peptaibiotics. BMC genomics. 2015,16(1):553.	LFRF00000000.1 (NCBI accession)
Tolypocladium inflatum	Hypocreales; Ophiocordycipitaceae; Tolypocladium	entomopathogenic fungus	Bushley et al. The genome of tolypocladium inflatum: evolution, organization, and expression of the cyclosporin biosynthetic gene cluster. PLoS genetics. 2013,9(6):e1003496.	AOHE00000000.1 (NCBI accession)
Hirsutella minnesotensis	Hypocreales; Ophiocordycipitaceae; Hirsutella	nematophagous fungus	Lai et al. Comparative genomics and transcriptomics analyses reveal divergent lifestyle features of nematode endoparasitic fungus Hirsutella minnesotensis. Genome Biology and Evolution. 2014,6(11):3077-3093.	JPUM00000000.1 (NCBI accession)
Ophiocordyceps sinensis	Hypocreales; Ophiocordycipitaceae; Ophiocordyceps	entomopathogenic fungus	Hu et al. Genome survey uncovers the secrets of sex and lifestyle in caterpillar fungus. Chinese Science Bulletin. 2013,58(23):2846-2854.	ANOV00000000.1 (NCBI accession)
Ophiocordyceps unilateralis	Hypocreales; Ophiocordycipitaceae; Ophiocordyceps	entomopathogenic fungus	de Bekker et al. Gene expression during zombie ant biting behavior reflects the complexity underlying fungal parasitic behavioral manipulation. BMC Genomics. 2015,16:620.	LAZP00000000.1 (NCBI accession)
Purpureocillium lilacinum PLBJ-1	Hypocreales; Ophiocordycipitaceae; Purpureocillium	nematode-egg parasite, endophyte, saprophyte	Wang et al. 2016	LSBH00000000.1 (NCBI accession)
Purpureocillium lilacinum PLFJ-1	Hypocreales; Ophiocordycipitaceae; Purpureocillium	nematode-egg parasite, endophyte, saprophyte	Wang et al. 2016	LSBI00000000.1 (NCBI accession)
Drechmeria coniospora ARSEF 6962	Hypocreales; Ophiocordycipitaceae; Drechmeria	entomopathogenic fungus	Zhang et al. 2016	LAYC00000000.1 (NCBI accession)
Drechmeria coniospora ATCC 96282	Hypocreales; Ophiocordycipitaceae; Drechmeria	entomopathogenic fungus	Lebrigand et al. 2016	JYHR00000000.1 (NCBI accession)
Beauveria bassiana ARSEF 2860	Hypocreales; Cordycipitaceae; Beauveria	entomopathogenic fungus	Xiao et al. 2012	http://genome.jgi.doe.gov/Beaba1/Beaba1.home.html
Cordyceps militaris	Hypocreales; Cordycipitaceae; Cordyceps	entomopathogenic fungus	Zheng et al. Genome sequence of the insect pathogenic fungus Cordyceps militaris, a valued traditional Chinese medicine. Genome biology. 2011,12(11):R116.	AEVU00000000.1 (NCBI accession)
Torrubiella hemipterigena	Hypocreales; Clavicipitaceae; Torrubiella	entomopathogenic fungus	Horn et al. Draft genome sequence and gene annotation of the entomopathogenic fungus Verticillium hemipterigenum. Genome announcements. 2015,3(1):e01439-01414.	CDHN00000000.1 (NCBI accession)
Trichoderma harzianum	Hypocreales; Hypocreaceae; Trichoderma	mycoparasitism	Baroncelli et al. Draft whole-genome sequence of the biocontrol agent Trichoderma harzianum T6776. Genome announcements. 2015,3(3):e00647-00615.	JOKZ00000000.1 (NCBI accession)
Trichoderma virens	Hypocreales; Hypocreaceae; Trichoderma	mycoparasitism	Kubicek et al. Comparative genome sequence analysis underscores mycoparasitism as the ancestral life style of Trichoderma. Genome biology. 2011,12(4):R40.	ABDF00000000.2 (NCBI accession)
Trichoderma reesei QM6a	Hypocreales; Hypocreaceae; Trichoderma	saprophyte	Martinez et al. 2008	ftp://ftp.ensemblgenomes.org/pub/fungi/release-31/fasta/trichoderma_reesei/
Trichoderma atroviride	Hypocreales; Hypocreaceae; Trichoderma	mycoparasitism	Kubicek et al. Comparative genome sequence analysis underscores mycoparasitism as the ancestral life style of Trichoderma. Genome biology. 2011,12(4):R40.	ABDG00000000.2 (NCBI accession)
Stachybotrys chartarum	Hypocreales; Stachybotryaceae; Stachybotrys	--	Semeiks et al. Comparative genome sequencing reveals chemotype-specific gene clusters in the toxigenic black mold Stachybotrys. BMC genomics. 2014,15(1):590.	APIU00000000.1 (NCBI accession)
Acremonium chrysogenum	Hypocreales; Hypocreales incertae sedis; Acremonium	--	Terfehr et al. Genome Sequence and Annotation of Acremonium chrysogenum, Producer of the β-Lactam Antibiotic Cephalosporin C. Genome announcements. 2014,2(5):e00948-00914.	JPKY00000000.1 (NCBI accession)
Fusarium oxysporum f.sp. lycopersici 4287	Hypocreales; Nectriaceae; Fusarium	plant pathogen	Ma et al. 2010	http://archive.broadinstitute.org/ftp/pub/annotation/fungi/fusarium/genomes/fusarium_oxysporum_f._sp._lycopersici_4287/
Fusarium verticillioides	Hypocreales; Nectriaceae; Fusarium	plant pathogen	Ma et al. 2010	http://archive.broadinstitute.org/ftp/pub/annotation/fungi/fusarium/genomes/fusarium_verticillioides_7600_3/
Fusarium fujikuroi	Hypocreales; Nectriaceae; Fusarium	plant pathogen	Wiemann et al. Deciphering the cryptic genome: genome-wide analyses of the rice pathogen Fusarium fujikuroi reveal complex regulation of secondary metabolism and novel metabolites. PLoS Pathog. 2013,9(6):e1003475.	GCA_900079805.1 (NCBI accession)
Fusarium graminearum	Hypocreales; Nectriaceae; Fusarium	plant pathogen	Cuomo et al. The Fusarium graminearum genome reveals a link between localized polymorphism and pathogen specialization. Science. 2007,317(5843):1400-1402.	http://archive.broadinstitute.org/ftp/pub/annotation/fungi/fusarium/genomes/fusarium_graminearum_ph-1/
Fusarium pseudograminearum	Hypocreales; Nectriaceae; Fusarium	plant pathogen	Gardiner et al. Comparative pathogenomics reveals horizontally acquired novel virulence genes in fungi infecting cereal hosts. PLoS Pathog. 2012,8(9):e1002952.	AFNW00000000.1 (NCBI accession)
Fusarium avenaceum	Hypocreales; Nectriaceae; Fusarium	plant pathogen	Lysøe et al. The Genome of the Generalist Plant Pathogen Fusarium avenaceum Is Enriched with Genes Involved in Redox, Signaling and Secondary Metabolism. PLoS One. 2014,9(11):e112703.	JPYM00000000.1 (NCBI accession)
Nectria haematococca	Hypocreales; Nectriaceae; Fusarium	plant pathogen	Coleman et al. The genome of Nectria haematococca: contribution of supernumerary chromosomes to gene expansion. PLoS genetics. 2009,5(8):e1000618.	ACJF00000000.1 (NCBI accession)
Arthrobotrys oligospora	Orbiliales; Orbiliaceae; Arthrobotrys	nematode-trapping fungus	Yang et al. Genomic and proteomic analyses of the fungus Arthrobotrys oligospora provide insights into nematode-trap formation. PLoS Pathog. 2011, 7(9):e1002179.	ADOT00000000.1 (NCBI accession)
Monacrosporium haptotylum	Orbiliales; Orbiliaceae; Dactylellina	nematode-trapping fungus	Meerupati et al. Genomic mechanisms accounting for the adaptation to parasitism in nematode-trapping fungi. PLoS Genet. 2013,9(11):e1003909.	AQGS00000000.1 (NCBI accession)
Saccharomyces cerevisiae	Saccharomycetales; Saccharomycetaceae; Saccharomyces	--	Goffeau et al. Life with 6000 genes. Science 1996, 274(5287):546-567.	GCF_000146045.2 (NCBI accession)

[truncated: 10 more sheets: S10, S11, S12, S13, S14, S15, S16, S17, S18, S19]
